# Supplementary material for: IQRray, a new method for Affymetrix microarray quality control, and the homologous organ conservation score, a new benchmark method for quality control metrics
Source: Bioinformatics. 2014 Jan 21;30(10):1392–9. doi: 10.1093/bioinformatics/btu027 (PMC4016700; doi:10.1093/bioinformatics/btu027)
Supplement: Supplementary Data [file supp_btu027_suppl_data.zip]

Archive with 5 entries (5 files):
- S3B_quantile_PP.csv
- S1_table_quality_score_table.csv
- S2a_table_human_cutoff.csv
- S2b_table_mouse_cutoff.csv
- S3A_quantile_IQRray.csv
