# Supplementary material for: IQRray, a new method for Affymetrix microarray quality control, and the homologous organ conservation score, a new benchmark method for quality control metrics
Source: Bioinformatics. 2014 Jan 21;30(10):1392–9. doi: 10.1093/bioinformatics/btu027 (PMC4016700; doi:10.1093/bioinformatics/btu027)
Supplement: Supplementary Data [file supp_btu027_suppl_data.zip › S1_table_quality_score_table.csv]

Chip.ID	Experiment.ID	IQRray	PM/MM t values	Percent Present	GNUSE median	GNUSE IQR	NUSE median	NUSE IQR	RLE median	RLE IQR	RNA degr slope	avbg	scaling factor	actin3/actin5	gapdh3/gapdh5	HOC_score	HOC_score_quantiles	organ	species
placenta.CEL	E-MEXP-1518	134487.0	331.0398	37.09230	1.0735213	0.2993159	1.0098981	4.669462e-02	1.746691e-01	0.584333607	2.600	42.73161	1.2086141	1.62259340	0.3061257738	0.560329515942923	0.02	placenta	mouse
GSM258752.CEL	GSE10246	168060.1	434.8257	50.46230	0.9057885	0.2333614	0.9928273	2.735287e-02	6.605345e-04	0.488446014	2.370	97.57295	0.5141679	0.36390908	-0.4355715673	0.646283622968994	0.7	placenta	mouse
GSM258751.CEL	GSE10246	167334.3	441.2585	51.69730	0.8630244	0.2278877	0.9903643	2.533013e-02	1.100584e-03	0.479969333	2.070	117.22914	0.4013721	0.39775274	-0.4507514713	0.638415640225474	0.56	placenta	mouse
GSM203913.CEL	GSE8249	137928.0	384.1605	44.75067	1.0558503	0.2625347	0.9935084	2.690125e-02	-3.292285e-02	0.449199345	2.0900	31.04756	2.3674589	0.59534154	-0.315173101	0.607117277349645	0.06	placenta	mouse
GSM252127.CEL	GSE9954	183524.1	462.7487	53.32254	0.8614832	0.2442130	0.9964285	2.937000e-02	-7.633224e-02	0.600439292	2.4800	60.12758	0.4976234	0.25192082	-0.221022864	0.654000907829288	0.76	placenta	mouse
GSM252126.CEL	GSE9954	187122.6	485.2895	55.89011	0.8409904	0.2495866	0.9904308	2.487135e-02	-1.060554e-01	0.703525137	3.1400	45.66675	0.5888557	0.38631910	-0.243546862	0.66091816661133	0.84	placenta	mouse
GSM252125.CEL	GSE9954	184344.9	490.6279	56.33578	0.8201255	0.2536234	0.9869778	2.250649e-02	-1.077347e-01	0.689267751	3.1500	50.01855	0.4526183	0.37344186	-0.219339709	0.656542508373253	0.78	placenta	mouse
GSM282773.CEL	GSE11220	158492.0	417.3832	46.88144	0.8835449	0.2316581	0.9942106	2.557297e-02	-9.400757e-03	0.326783416	1.5500	55.31567	0.4351139	0.21181692	-0.400596182	0.638896961177374	0.6	placenta	mouse
GSM282782.CEL	GSE11220	147020.2	398.3407	45.79499	0.9533764	0.2547895	1.0005594	3.279757e-02	-1.505134e-02	0.304582291	2.6500	39.56838	0.8237636	0.33744138	-0.112106667	0.616307971104035	0.2	placenta	mouse
GSM282768.CEL	GSE11220	142531.1	357.4737	39.09891	0.9619541	0.2576934	1.0083641	4.033250e-02	7.045560e-02	0.395407559	2.0600	41.66146	1.1869220	0.23509241	-0.339157470	0.601255660652414	0.04	placenta	mouse
GSM282769.CEL	GSE11220	155231.4	392.3563	43.81721	0.8793155	0.2313820	0.9894629	2.470227e-02	3.166503e-03	0.309023188	1.4600	41.56772	0.6749183	0.21083538	-0.411891148	0.623424979460651	0.34	placenta	mouse
GSM282778.CEL	GSE11220	142129.2	399.0550	45.15421	0.9903613	0.2884632	1.0053009	4.581293e-02	5.192173e-02	0.280784664	0.9480	48.50757	0.6014442	0.21973178	-0.434267534	0.623242855054698	0.32	placenta	mouse
GSM282776.CEL	GSE11220	149594.6	391.8592	43.98794	0.9530496	0.2426684	1.0077783	3.654333e-02	-1.288041e-02	0.313054425	2.4800	47.80851	0.8479535	0.27471900	-0.241948590	0.625593203059089	0.36	placenta	mouse
GSM282762.CEL	GSE11220	147427.9	408.0343	44.46021	0.9153242	0.2299333	1.0061823	3.595337e-02	2.008060e-03	0.366639138	1.1000	53.79962	0.6045387	0.20576766	-0.338904593	0.622673625058227	0.3	placenta	mouse
GSM282765.CEL	GSE11220	136931.6	373.6095	41.88599	0.9697352	0.2463060	1.0189282	4.582143e-02	2.088172e-02	0.386452454	3.2800	45.60529	0.9723062	0.61700686	0.529180133	0.620247855262812	0.24	placenta	mouse
GSM282764.CEL	GSE11220	150636.1	408.8611	45.18747	0.9381749	0.2467799	1.0182165	4.571809e-02	2.536870e-02	0.413267501	1.3800	46.02893	0.8416857	0.38660119	-0.301580586	0.619363983930591	0.22	placenta	mouse
GSM282785.CEL	GSE11220	140977.3	380.2792	42.98574	0.9943914	0.2654840	1.0032493	3.420961e-02	2.805639e-02	0.320562220	1.9900	47.75783	0.9348518	0.28121944	-0.399775904	0.616222483208483	0.18	placenta	mouse
GSM282772.CEL	GSE11220	151768.5	420.1493	47.29385	0.8993291	0.2305275	0.9823884	1.905053e-02	-3.920223e-03	0.246185385	1.0900	42.75367	0.5315144	0.22200739	-0.472847392	0.638854763762973	0.58	placenta	mouse
GSM282783.CEL	GSE11220	157509.7	420.2932	47.24507	0.9037651	0.2467508	0.9978280	2.935511e-02	-2.243757e-02	0.301311338	1.8800	41.56667	0.7111282	0.23977378	-0.404780079	0.630629990990868	0.46	placenta	mouse
GSM282761.CEL	GSE11220	165310.9	434.3335	48.32265	0.8084689	0.2197843	0.9951027	2.905882e-02	-5.623660e-02	0.410156109	1.4500	44.55023	0.5273593	0.22299276	-0.385851469	0.641111978958655	0.62	placenta	mouse
GSM282770.CEL	GSE11220	154355.8	428.3322	47.96346	0.8917253	0.2345117	0.9970025	2.835686e-02	-2.653578e-03	0.310018932	1.5500	54.74542	0.4454592	0.30135819	-0.341192204	0.636983391150569	0.54	placenta	mouse
GSM282774.CEL	GSE11220	154289.0	420.2257	47.14530	0.8839495	0.2435125	0.9863850	2.153963e-02	-8.343994e-03	0.257976887	1.5800	57.50982	0.5002348	0.17954381	-0.429522039	0.628264166998564	0.42	placenta	mouse
GSM282784.CEL	GSE11220	153728.7	417.8132	46.67524	0.9543396	0.2381276	1.0178608	4.448919e-02	-2.721991e-02	0.401595760	2.6200	49.27994	0.8142511	0.35794361	-0.183962147	0.627169745214334	0.38	placenta	mouse
GSM282780.CEL	GSE11220	155240.6	407.8829	46.03002	0.9022143	0.2464825	0.9970889	2.974945e-02	-1.934591e-02	0.291213210	2.1300	36.63196	0.9833095	0.32808712	-0.356386782	0.627538601721698	0.4	placenta	mouse
GSM282766.CEL	GSE11220	142582.0	382.0280	41.56227	0.9286104	0.2397637	0.9940297	2.786708e-02	3.045703e-02	0.303085361	1.1700	53.44937	0.7517148	0.17293303	-0.401730014	0.620341635994779	0.28	placenta	mouse
GSM282767.CEL	GSE11220	148587.4	392.8671	43.84603	0.9593604	0.2501069	1.0226004	4.914576e-02	4.101846e-02	0.392516116	1.0000	41.92677	0.9318730	0.21841821	-0.337958998	0.615613531931113	0.14	placenta	mouse
GSM282760.CEL	GSE11220	155171.8	405.5045	45.18747	0.8845874	0.2264811	0.9978088	2.970776e-02	-1.006091e-02	0.331300413	1.4200	46.24630	0.6174872	0.24423217	-0.359461116	0.628772332067632	0.44	placenta	mouse
GSM282777.CEL	GSE11220	165133.8	433.5596	48.81710	0.8680899	0.2300453	0.9993804	3.021337e-02	-3.475029e-02	0.376854116	2.0300	34.45723	0.8630961	0.27278544	-0.346423501	0.635909128977637	0.5	placenta	mouse
GSM282779.CEL	GSE11220	144234.9	380.7661	43.34494	0.9759411	0.2566327	1.0094421	3.661606e-02	-1.679733e-03	0.305468732	2.5500	47.30189	1.0067905	0.44073761	-0.089059166	0.614506615598073	0.12	placenta	mouse
GSM282763.CEL	GSE11220	159352.6	434.7568	48.18075	0.8430620	0.2206987	0.9907926	2.642240e-02	-3.841236e-02	0.347092597	1.0700	41.89626	0.4967519	0.20462591	-0.409209394	0.636914089165349	0.52	placenta	mouse
GSM282775.CEL	GSE11220	143469.0	404.9344	45.41584	1.0088074	0.2576886	1.0190681	4.682759e-02	6.026909e-02	0.334625632	0.8460	43.45692	0.9072708	0.14314433	-0.385742614	0.620334908008497	0.26	placenta	mouse
GSM282781.CEL	GSE11220	147917.4	422.1424	47.46458	0.9566934	0.2642566	0.9987239	3.215012e-02	-3.522255e-04	0.314448254	2.2100	53.16445	0.5334483	0.31022414	-0.262869807	0.612651432194223	0.1	placenta	mouse
GSM282771.CEL	GSE11220	159595.3	419.2876	46.38700	0.8832503	0.2218523	0.9973999	2.854345e-02	-3.010276e-02	0.352875407	1.3600	61.42790	0.6478414	0.21740315	-0.518600808	0.649067504194112	0.72	placenta	mouse
GSM282854.CEL	GSE11222	136615.9	378.0944	43.49128	1.0467679	0.2683236	1.0000000	5.551115e-16	4.623621e-03	0.114310699	1.4400	56.40833	0.6090035	0.18233873	-0.322756245	0.611888353586927	0.08	placenta	mouse
GSM282853.CEL	GSE11222	137207.4	390.5520	44.04337	1.0461439	0.2774044	1.0000000	5.551115e-16	-4.623621e-03	0.114310699	1.5500	96.43628	0.4429811	0.24221421	-0.285630513	0.616059289235864	0.16	placenta	mouse
GSM329337.CEL	GSE13155	166343.8	403.2810	43.98129	0.8742679	0.2323201	1.0000000	4.440892e-16	9.315669e-03	0.149967706	1.4100	92.73776	0.6310307	0.31082684	-0.547123376	0.631274477406679	0.48	placenta	mouse
GSM329336.CEL	GSE13155	181487.1	432.3463	47.86147	0.8347924	0.2182055	1.0000000	4.440892e-16	-9.315669e-03	0.149967706	1.9300	76.81260	0.5102060	0.31036373	-0.495567390	0.644588199400494	0.64	placenta	mouse
GSM699799.CEL	GSE28277	181609.7	445.8585	49.86364	0.9005209	0.2201926	0.9984587	2.035615e-02	0.000000e+00	0.123118338	2.8100	38.13437	0.8122066	0.42062579	-0.378775022	0.666785208211297	0.98	placenta	mouse
GSM699801.CEL	GSE28277	183397.0	456.8449	51.24498	0.9131736	0.2309567	1.0000000	2.482480e-02	0.000000e+00	0.205005930	3.7000	48.68178	0.5573410	0.72981183	0.054060477	0.661107433563063	0.86	placenta	mouse
GSM699802.CEL	GSE28277	187533.9	450.7119	50.89022	0.9380810	0.2467004	1.0091050	3.592080e-02	0.000000e+00	0.238931794	3.6500	49.35587	0.6953252	0.84016329	-0.002122187	0.665463061794612	0.96	placenta	mouse
GSM699798.CEL	GSE28277	178560.6	452.9997	51.09643	0.8853116	0.2207634	1.0000000	2.482295e-02	0.000000e+00	0.127791912	3.1500	41.34329	0.6533828	0.33722649	-0.286488766	0.6631193524651	0.92	placenta	mouse
GSM699800.CEL	GSE28277	181651.5	452.8677	51.35585	0.9224034	0.2247713	1.0000000	2.562357e-02	0.000000e+00	0.190102155	2.8200	40.84605	0.8850312	0.39155188	-0.460898321	0.677136381820039	1	placenta	mouse
GSM159348.CEL	GSE6909	171816.7	438.6114	49.60866	0.8717867	0.2229289	1.0000000	1.943177e-02	0.000000e+00	0.156908823	4.4300	58.07569	0.9281783	0.82744236	-0.123839958	0.657432606213787	0.82	placenta	mouse
GSM159350.CEL	GSE6909	162226.5	414.2136	47.21847	0.8495052	0.2292904	1.0000000	1.719958e-02	0.000000e+00	0.067760187	3.7300	57.55323	0.9010737	0.48072898	-0.365381200	0.646034622660936	0.66	placenta	mouse
GSM159349.CEL	GSE6909	162550.0	401.7382	45.69743	0.9182645	0.2380802	1.0000000	2.193367e-02	0.000000e+00	0.058771107	4.1200	61.21466	1.2605715	0.55335948	-0.234742102	0.646269301268759	0.68	placenta	mouse
GSM185961.CEL	GSE7676	167813.05	391.6301	43.97020	0.9816035	0.2383378	1.0000000	2.256927e-02	0.000000e+00	0.17012242	2.27000	36.50730	2.1649189	0.30340634	-0.578114821	0.656798792854752	0.8	placenta	mouse
GSM185962.CEL	GSE7676	162035.82	385.1247	43.75513	0.9929750	0.2482954	1.0000000	3.246779e-02	0.000000e+00	0.23702821	2.44000	40.93590	2.5752710	0.65584503	-0.460279877	0.649321154920983	0.74	placenta	mouse
GSM185959.CEL	GSE7676	174492.55	398.6458	44.63537	1.0054531	0.2484187	1.0000000	2.727136e-02	0.000000e+00	0.13673639	2.13000	37.47579	2.4189051	0.32520439	-0.622165888	0.662628938114144	0.9	placenta	mouse
GSM185963.CEL	GSE7676	168658.32	383.0166	42.74628	1.0403967	0.2694493	1.0019679	3.076160e-02	0.000000e+00	0.15650519	2.40000	39.50508	2.7049380	0.34358532	-0.469548776	0.66124303094215	0.88	placenta	mouse
GSM185960.CEL	GSE7676	170873.41	414.2358	47.25838	0.9681562	0.2320843	0.9968501	2.095477e-02	0.000000e+00	0.14611222	2.46000	37.63764	1.8635617	0.32593214	-0.548576475	0.66366796005097	0.94	placenta	mouse
K_B_0_15.CEL	E-MEXP-1190	144813.0	382.1717	43.61101	1.0017259	0.2530522	0.9822125	1.890881e-02	-2.062446e-02	0.268506888	2.990	44.92496	1.9741179	1.10624672	-0.3886035580	0.643501668175485	0.336842105263158	kidney	mouse
K_A_0_10.CEL	E-MEXP-1190	145935.5	397.8514	45.70852	0.9834107	0.2646280	0.9829509	2.195624e-02	-3.992402e-02	0.270160031	3.120	43.72208	1.3833078	1.13068604	-0.3864242175	0.640516425725849	0.305263157894737	kidney	mouse
K_B_0_13.CEL	E-MEXP-1190	147848.6	391.8069	44.95022	0.9950233	0.2560024	0.9849618	2.226826e-02	-2.716785e-02	0.297943279	2.700	47.40755	1.6152272	0.92373104	-0.2579574658	0.647856134061741	0.368421052631579	kidney	mouse
K_B_0_14.CEL	E-MEXP-1190	135410.1	355.9390	40.83058	1.0911471	0.2806907	0.9883445	2.241217e-02	2.059851e-03	0.274424803	3.390	44.13758	2.3679511	1.51453413	-0.3022460060	0.62649530749688	0.252631578947368	kidney	mouse
K_A_0_9.CEL	E-MEXP-1190	147633.4	379.5121	43.13873	0.9981484	0.2507358	0.9862221	2.228386e-02	-3.437738e-02	0.294748205	1.840	50.96707	1.7530149	0.68274782	-0.3225742425	0.638538370811963	0.294736842105263	kidney	mouse
K_C_7_10.CEL	E-MEXP-1190	103873.5	253.8642	26.48500	1.4470588	0.4735535	1.0466575	6.620485e-02	1.153522e-01	0.543479286	5.530	69.23505	4.1314666	3.10096894	0.7473681356	0.505398406133751	0.0105263157894737	kidney	mouse
K_A_0_11.CEL	E-MEXP-1190	145361.0	397.8834	46.19410	0.9795659	0.2556812	0.9805734	1.739552e-02	-3.467226e-02	0.286942878	3.440	43.28509	1.8232213	1.02580634	-0.3239206362	0.619526744676729	0.2	kidney	mouse
K_A_0_6.CEL	E-MEXP-1190	133427.6	343.4075	38.30070	1.1354205	0.3011637	0.9968327	2.817712e-02	-4.864505e-03	0.278636942	2.900	48.80060	2.9909825	1.31235065	-0.4285946169	0.620040476487959	0.221052631578947	kidney	mouse
K_B_0_7.CEL	E-MEXP-1190	139183.1	346.9344	38.94370	1.1106232	0.3050475	0.9969756	2.968364e-02	-2.350870e-02	0.300222890	3.150	56.40817	2.2945131	0.91167861	-0.3062020385	0.635740209207031	0.284210526315789	kidney	mouse
K_B_0_5.CEL	E-MEXP-1190	142123.3	369.7464	41.86160	1.0333515	0.2694164	0.9970006	3.046779e-02	-7.981425e-03	0.305198822	1.700	47.50134	2.0139314	0.59656227	-0.3021794002	0.632729874451367	0.273684210526316	kidney	mouse
K_C_0_1.CEL	E-MEXP-1190	148868.0	384.3804	43.82164	0.9705587	0.2437925	0.9867991	2.259821e-02	-3.882464e-02	0.305363781	1.940	48.88984	1.8256730	0.62704022	-0.2740470507	0.64202464098369	0.326315789473684	kidney	mouse
K_A_0_12.CEL	E-MEXP-1190	149585.5	393.9210	45.22960	0.9694143	0.2454719	0.9824108	1.930932e-02	-3.443725e-02	0.293702321	2.470	44.28579	1.6517574	0.90794270	-0.3940311042	0.645359296848256	0.347368421052632	kidney	mouse
K_B_0_3.CEL	E-MEXP-1190	160132.0	404.3118	45.81717	0.9346184	0.2357723	0.9905207	2.441805e-02	-7.436131e-02	0.431680891	1.840	49.37404	1.4226346	0.58287073	-0.4015561879	0.650048145056196	0.389473684210526	kidney	mouse
K_C_0_4.CEL	E-MEXP-1190	135393.7	345.5700	39.44924	1.1409536	0.3010272	0.9978733	2.922021e-02	-1.534014e-02	0.282139756	2.770	47.52744	2.5034788	0.94404489	-0.6037714803	0.626108210731622	0.242105263157895	kidney	mouse
Signal13wkidney2.CEL	E-MEXP-1504	175152.9	470.0860	53.11856	0.7944560	0.2202593	0.9951134	2.640862e-02	2.457306e-02	0.358286048	2.740	68.33329	0.5187061	1.17713783	-0.2363260861	0.665372474249713	0.91578947368421	kidney	mouse
Signal13wkidney1.CEL	E-MEXP-1504	175428.2	461.7447	51.65961	0.8184298	0.2190292	0.9951778	2.640037e-02	2.285587e-02	0.350926773	3.540	54.96708	0.7572900	2.54931543	0.3532938902	0.664021149712959	0.894736842105263	kidney	mouse
Signal130wkidney2.CEL	E-MEXP-1504	188263.0	473.4290	53.54427	0.8367979	0.2087329	0.9959724	2.623903e-02	-1.461829e-02	0.351605163	3.230	54.67115	0.7798792	1.94568304	-0.1202696499	0.671810730571053	0.989473684210526	kidney	mouse
Signal130wkidney1.CEL	E-MEXP-1504	188536.1	491.2485	55.79034	0.8476265	0.2156719	0.9920892	2.434726e-02	-3.654075e-02	0.340864593	3.720	58.51581	0.6760573	1.06919490	-0.3116580652	0.672059871077367	1	kidney	mouse
Signal130wkidney3.CEL	E-MEXP-1504	185440.2	486.7223	55.22937	0.8293059	0.2132119	0.9919092	2.371018e-02	-2.560373e-02	0.338521843	3.450	46.65309	0.8854409	1.16888368	-0.3128346689	0.669939104482618	0.968421052631579	kidney	mouse
Signal13wkidney3.CEL	E-MEXP-1504	180424.1	477.1975	54.17397	0.8136011	0.2123006	0.9948083	2.539869e-02	-4.017964e-03	0.359625835	2.970	44.56450	0.9223042	0.87942202	-0.4445272470	0.671676479316515	0.978947368421053	kidney	mouse
kidney.CEL	E-MEXP-1518	145839.0	385.8305	44.69081	1.0064878	0.2547966	0.9931072	2.621449e-02	0.000000e+00	0.336303473	3.330	51.45577	0.8094674	2.76176523	0.7152324417	0.627069719127072	0.263157894736842	kidney	mouse
JvAren_10_73_20_kid_2.CEL	E-TABM-877	162543.8	410.1137	46.66415	0.9270563	0.2318180	0.9932120	2.417522e-02	1.169603e-02	0.367650591	2.650	77.08065	0.6404027	0.93746346	-0.3885173678	0.650097429476014	0.4	kidney	mouse
JvAren_9_73_13_kid_1.CEL	E-TABM-877	170822.8	433.2605	49.26277	0.8671694	0.2239169	0.9869818	2.304953e-02	-1.803724e-02	0.348456713	2.240	71.47971	0.4427366	0.76440068	-0.3626815820	0.656066707289587	0.515789473684211	kidney	mouse
GSM258681.CEL	GSE10246	166475.1	433.9363	50.20288	0.8801957	0.2273496	0.9893141	2.379523e-02	-6.882835e-05	0.437955575	1.790	92.16505	0.5760082	0.64962280	-0.3775741066	0.658426616415845	0.568421052631579	kidney	mouse
GSM258682.CEL	GSE10246	162056.6	437.2427	50.61529	0.9181559	0.2295809	0.9907757	2.484863e-02	1.131440e-02	0.440426238	1.660	94.03138	0.5488564	0.72252225	-0.3899007485	0.655840485693397	0.494736842105263	kidney	mouse
GSM271196.CEL	GSE10744	172165.2	441.4382	51.20286	0.8317874	0.2241834	0.9909433	2.394189e-02	-2.616021e-03	0.348473578	2.730	66.07375	0.5663922	0.67622542	-0.4248549329	0.659771062095163	0.652631578947368	kidney	mouse
GSM271194.CEL	GSE10744	173710.1	442.6049	50.97226	0.8231748	0.2212584	0.9911653	2.369929e-02	-2.857473e-03	0.366857332	2.230	65.93804	0.5606294	0.58254496	-0.4030400981	0.655847318243373	0.505263157894737	kidney	mouse
GSM271198.CEL	GSE10744	175147.4	446.8554	51.82812	0.8547297	0.2178804	0.9929952	2.517432e-02	-6.681970e-03	0.367855419	2.270	64.59294	0.5907083	0.62338312	-0.4242659499	0.65959291731427	0.642105263157895	kidney	mouse
GSM271207.CEL	GSE10744	176688.4	452.7140	51.96337	0.8563938	0.2317488	0.9961262	2.997958e-02	-3.141855e-02	0.441084131	2.600	61.93265	0.5630572	0.66830479	-0.3916531539	0.65885366234108	0.610526315789474	kidney	mouse
GSM271208.CEL	GSE10744	178494.3	454.4587	52.36691	0.8220634	0.2150672	0.9897957	2.266543e-02	-1.607892e-02	0.388014300	2.570	62.20892	0.5578210	0.77290253	-0.4248760742	0.663351167972753	0.873684210526316	kidney	mouse
GSM271210.CEL	GSE10744	180148.9	456.6473	53.07421	0.8296485	0.2135562	0.9938732	2.648732e-02	-3.576473e-02	0.422373053	2.640	68.08475	0.5650023	0.68439464	-0.4445981866	0.668475391529843	0.957894736842105	kidney	mouse
GSM271209.CEL	GSE10744	176519.4	449.5398	51.59974	0.8345699	0.2173328	0.9921573	2.472887e-02	-3.343422e-03	0.401134895	2.440	64.02250	0.5783097	0.64849376	-0.4188316358	0.660072494941465	0.684210526315789	kidney	mouse
GSM271211.CEL	GSE10744	181613.5	467.8589	53.94115	0.8224680	0.2123526	0.9903135	2.319652e-02	-3.138183e-02	0.434908223	2.730	57.90221	0.5000910	0.71552708	-0.4157876184	0.665946324483354	0.936842105263158	kidney	mouse
GSM271201.CEL	GSE10744	163073.4	426.9299	49.59757	0.8475201	0.2318890	0.9910253	2.393923e-02	3.280066e-02	0.361584386	2.110	68.87890	0.6195864	0.59746788	-0.4816760214	0.651383832537455	0.431578947368421	kidney	mouse
GSM271204.CEL	GSE10744	172435.1	430.9011	49.64635	0.8487845	0.2175512	0.9939094	2.630530e-02	4.613109e-03	0.372235020	2.340	78.70009	0.6284945	0.63037750	-0.4260086859	0.660827205080887	0.768421052631579	kidney	mouse
GSM271202.CEL	GSE10744	173112.8	440.4505	51.00774	0.8558989	0.2196828	0.9938789	2.577283e-02	-2.571911e-05	0.365737757	2.510	61.32149	0.6595520	0.71038840	-0.4419890594	0.660659190568967	0.747368421052632	kidney	mouse
GSM271197.CEL	GSE10744	175317.5	458.0882	52.97887	0.8101041	0.2165970	0.9894439	2.247636e-02	-1.962521e-02	0.364053849	2.680	61.60185	0.4901536	0.74661257	-0.4658866033	0.663517774625669	0.884210526315789	kidney	mouse
GSM271199.CEL	GSE10744	175581.3	444.5519	50.99887	0.8231752	0.2152890	0.9909253	2.387686e-02	-6.846661e-03	0.382255830	2.610	61.13309	0.6000462	0.72380162	-0.4188144776	0.660288010440425	0.694736842105263	kidney	mouse
GSM271205.CEL	GSE10744	168020.2	440.3406	51.27602	0.8853781	0.2382403	0.9994216	3.225371e-02	1.757983e-02	0.363900838	2.810	62.63528	0.5808397	0.82327545	-0.5337386394	0.657828474147642	0.526315789473684	kidney	mouse
GSM271200.CEL	GSE10744	171818.5	437.8864	50.46230	0.8505591	0.2198677	0.9935320	2.598726e-02	-6.747156e-04	0.359623596	2.590	60.50400	0.5610695	0.66607153	-0.4230485604	0.654443376610887	0.484210526315789	kidney	mouse
GSM271206.CEL	GSE10744	175586.2	454.0477	52.71945	0.8161458	0.2155268	0.9887751	2.219077e-02	-1.818320e-02	0.366674253	2.620	61.55298	0.6051636	0.71006443	-0.4433234604	0.6661658812783	0.947368421052632	kidney	mouse
GSM271203.CEL	GSE10744	171465.5	453.7274	52.13853	0.8157299	0.2245300	0.9879863	2.168422e-02	-1.150146e-03	0.349795760	2.350	65.98632	0.4606089	0.67348703	-0.4491247766	0.660927469127186	0.778947368421053	kidney	mouse
GSM271195.CEL	GSE10744	177790.9	455.3151	52.39573	0.8432561	0.2165115	0.9925036	2.493195e-02	-1.053517e-02	0.401803917	2.610	59.69801	0.6604313	0.68034001	-0.4304454733	0.663021967528317	0.863157894736842	kidney	mouse
GSM370439.CEL	GSE14802	178532.2	417.7239	47.31381	0.8759504	0.2360321	1.0000000	3.146469e-02	0.000000e+00	0.411222828	3.5900	55.31735	0.8390480	1.25283922	-0.233507726	0.660300406799634	0.715789473684211	kidney	mouse
GSM370438.CEL	GSE14802	185475.2	451.9252	51.04543	0.8260588	0.2160569	0.9925996	2.345417e-02	0.000000e+00	0.413426324	2.8700	59.21006	0.5069363	0.95108991	-0.299670770	0.660718898148337	0.757894736842105	kidney	mouse
GSM203970.CEL	GSE8249	127044.6	377.4093	43.71743	1.1740887	0.3179859	1.0026999	3.272716e-02	3.483586e-02	0.466745564	0.5030	65.62485	0.6174832	0.77702564	-0.202028916	0.611611538256222	0.168421052631579	kidney	mouse
GSM252084.CEL	GSE9954	174703.2	455.1556	50.57094	0.8076033	0.2144003	0.9874459	2.147641e-02	-5.357685e-02	0.437540754	2.4400	40.70951	0.7297560	0.47604480	-0.450549625	0.665546939257862	0.926315789473684	kidney	mouse
GSM252083.CEL	GSE9954	170921.2	452.3381	50.57316	0.8011174	0.2198472	0.9860572	2.072558e-02	-4.543830e-02	0.415605110	2.3500	44.86734	0.6165216	0.49579346	-0.457435947	0.660959762028758	0.789473684210526	kidney	mouse
GSM252085.CEL	GSE9954	165485.0	443.8267	50.01441	0.8241818	0.2239444	0.9887674	2.245606e-02	-2.440191e-02	0.419629028	2.3300	50.75745	0.7179777	0.55429723	-0.437202217	0.658010058614017	0.547368421052632	kidney	mouse
GSM848825_NUID-0000-0069-6861.cel	GSE34423	171719.95	445.3938	51.74386	0.8525392	0.2267677	0.9956364	1.860383e-02	-3.475829e-02	0.33819720	3.77000	46.74565	0.6473833	1.35547115	-0.352938446	0.658487429667208	0.589473684210526	kidney	mouse
GSM848820_NUID-0000-0069-6841.cel	GSE34423	173254.45	443.3307	51.46006	0.8646620	0.2205445	0.9988035	2.117202e-02	-3.160306e-02	0.35859641	3.77000	45.25709	0.7788886	1.33689096	-0.272670694	0.662410795599941	0.852631578947368	kidney	mouse
GSM848822_NUID-0000-0069-6853.cel	GSE34423	172684.91	435.2105	50.39578	0.8919313	0.2277457	1.0013745	2.568187e-02	-2.669047e-02	0.36580374	3.72000	42.81657	0.9268965	1.38374367	-0.259551216	0.662254304699587	0.831578947368421	kidney	mouse
GSM848819_NUID-0000-0069-6840.cel	GSE34423	172099.00	437.9026	50.86583	0.8593075	0.2248568	0.9945945	1.797522e-02	-3.262298e-02	0.33233978	3.88000	45.56952	0.6971712	1.35182880	-0.287971527	0.658841659756748	0.6	kidney	mouse
GSM848824_NUID-0000-0069-6855.cel	GSE34423	170929.50	436.5273	50.51994	0.8650558	0.2215147	0.9955370	1.882192e-02	-2.698687e-02	0.32952674	3.76000	46.26365	0.7440115	1.33492820	-0.311753612	0.659958941522516	0.663157894736842	kidney	mouse
GSM848826_NUID-0000-0069-6862.cel	GSE34423	167344.00	436.3520	50.16075	0.8869513	0.2256923	0.9987550	2.302565e-02	-1.339032e-02	0.31210532	3.61000	41.05200	0.8548670	1.25827592	-0.255064984	0.658079102591458	0.557894736842105	kidney	mouse
GSM848818_NUID-0000-0069-6832.cel	GSE34423	170223.45	446.0912	52.00328	0.8588498	0.2276512	0.9940229	1.894870e-02	-3.118115e-02	0.32412813	3.72000	42.98861	0.5854587	1.24511250	-0.269681964	0.659579926772173	0.631578947368421	kidney	mouse
GSM848821_NUID-0000-0069-6842.cel	GSE34423	165536.36	416.5303	47.92577	0.9151554	0.2327011	1.0016465	2.755941e-02	-4.946708e-03	0.31160778	3.45000	41.80272	1.0020726	1.36196212	-0.357802723	0.652131204482477	0.452631578947368	kidney	mouse
GSM848827_NUID-0000-0069-6867.cel	GSE34423	171251.00	449.9012	52.01215	0.8299845	0.2256094	0.9950208	1.908086e-02	-2.952612e-02	0.33120351	3.76000	46.86354	0.5858401	1.14691539	-0.336684390	0.658468668973186	0.578947368421053	kidney	mouse
GSM848823_NUID-0000-0069-6854.cel	GSE34423	171454.32	442.5432	51.28711	0.8699418	0.2225082	0.9960201	1.959236e-02	-3.135623e-02	0.33992826	3.72000	45.27893	0.7705275	1.21390427	-0.377170879	0.660311211954698	0.726315789473684	kidney	mouse
8B.CEL	E-MEXP-1761	160815.09	418.5986	48.50447	0.9043709	0.2352399	1.0000000	2.334371e-02	0.000000e+00	0.06791087	3.27000	49.29007	0.9767843	1.17302567	-0.205384972	0.650624808604327	0.410526315789474	kidney	mouse
8A.CEL	E-MEXP-1761	153399.55	413.3641	47.48897	0.8977327	0.2371886	1.0000000	1.934851e-02	0.000000e+00	0.10057090	3.01000	60.20271	1.1013494	1.05464671	-0.185602588	0.647842228202175	0.357894736842105	kidney	mouse
11A.CEL	E-MEXP-1761	155279.91	404.6455	46.69741	0.8999250	0.2389964	1.0000000	2.035076e-02	0.000000e+00	0.05865280	3.09000	60.37060	1.0470014	1.16008952	-0.317853864	0.640976052101491	0.315789473684211	kidney	mouse
TB_6015_Niere_WT_300606.CEL	E-MEXP-2692	169481.32	446.7195	51.17847	0.8156166	0.2194790	1.0000000	1.919905e-02	0.000000e+00	0.12760144	2.66000	59.34003	0.6803793	0.61609379	-0.423163892	0.652085452167179	0.442105263157895	kidney	mouse
TB_10186_Niere_WT_310107.CEL	E-MEXP-2692	175351.82	458.8400	52.87244	0.8330247	0.2186403	0.9961874	2.091619e-02	0.000000e+00	0.10502800	2.35000	61.81138	0.6013976	0.64484895	-0.482591696	0.660012956736115	0.673684210526316	kidney	mouse
TB_5153_Niere_WT_150806.CEL	E-MEXP-2692	165324.27	433.7241	49.74169	0.8856014	0.2252270	1.0060425	3.539014e-02	0.000000e+00	0.19877264	1.87000	70.77964	0.7069102	0.50099888	-0.434972211	0.648972875877343	0.378947368421053	kidney	mouse
NG_13655_Niere_WT_310107.CEL	E-MEXP-2692	169799.59	435.8938	50.64411	0.8647802	0.2229543	1.0182641	4.971074e-02	0.000000e+00	0.19943364	3.40000	72.99449	0.5995760	1.23684948	-0.407017486	0.654414556297604	0.473684210526316	kidney	mouse
NG_12935_Niere_WT_310107.CEL	E-MEXP-2692	181618.59	477.1829	54.57307	0.8220227	0.2150656	1.0000000	1.949888e-02	0.000000e+00	0.18729583	2.84000	59.24407	0.5052543	0.85186879	-0.398839266	0.664251251765198	0.905263157894737	kidney	mouse
GSM267980.CEL	GSE10634	205733.05	576.5549	63.64382	0.9461434	0.2379455	0.9881350	2.638321e-02	0.000000e+00	0.14904137	3.02000	48.65421	0.5193524	0.32125355	-0.362598097	0.662336798254324	0.842105263157895	kidney	mouse
GSM267990.CEL	GSE10634	199696.82	540.5733	59.83681	0.8710953	0.2159641	1.0000000	2.320758e-02	0.000000e+00	0.15665683	2.93000	50.73260	0.6676386	0.30687860	-0.386079001	0.662004132908627	0.821052631578947	kidney	mouse
GSM267991.CEL	GSE10634	196921.68	533.3533	59.29359	0.8587629	0.2207860	1.0022072	2.925541e-02	0.000000e+00	0.18677331	3.04000	52.59266	0.7009938	0.30038882	-0.414807188	0.660295461557897	0.705263157894737	kidney	mouse
GSM267983.CEL	GSE10634	209730.27	573.3484	63.52409	0.9766792	0.2495223	0.9919990	2.383624e-02	0.000000e+00	0.15296065	3.05000	56.62791	0.4732732	0.22954204	-0.367059033	0.661467951058905	0.810526315789474	kidney	mouse
GSM267986.CEL	GSE10634	202260.05	561.3733	62.13166	0.8982348	0.2302120	1.0000000	2.577185e-02	0.000000e+00	0.15182499	3.09000	44.21477	0.5818353	0.29576882	-0.436713025	0.660643332516719	0.736842105263158	kidney	mouse
GSM267982.CEL	GSE10634	208264.32	569.0396	62.93430	1.0342564	0.2635961	1.0000000	2.753576e-02	0.000000e+00	0.19570167	2.76000	52.13902	0.5723280	0.21677838	-0.247258223	0.661021995564368	0.8	kidney	mouse
GSM267994.CEL	GSE10634	192819.41	511.2210	57.45105	1.0655556	0.2845338	1.0378725	6.015291e-02	4.268610e-03	0.24415105	2.44000	57.32626	0.8993782	0.28803695	-0.178425293	0.659322275836797	0.621052631578947	kidney	mouse
GSM24069.CEL	GSE1435	137021.45	390.2810	44.69081	1.0341961	0.2655645	1.0133404	3.070632e-02	0.000000e+00	0.87837675	4.89000	49.76775	0.4675218	1.29546902	1.186012646	0.605916762655663	0.126315789473684	kidney	mouse
GSM24073.CEL	GSE1435	154058.68	412.2048	45.43137	1.5129230	0.4745673	0.9902850	1.749554e-02	0.000000e+00	0.35060313	4.98000	44.29478	0.7738894	2.31405303	0.771197059	0.615336879097397	0.189473684210526	kidney	mouse
GSM24070.CEL	GSE1435	137483.36	394.2066	45.66196	1.0414041	0.2699396	1.0151113	3.118821e-02	0.000000e+00	0.89729571	5.11000	45.49895	0.4490987	1.47767913	1.240729600	0.606086517744652	0.136842105263158	kidney	mouse
GSM24077.CEL	GSE1435	146821.32	379.9356	42.11215	1.5668762	0.4972400	0.9933198	1.589571e-02	-5.709296e-03	0.44531627	4.58000	41.30093	1.0367151	2.02233787	0.722020098	0.594222122738343	0.0736842105263158	kidney	mouse
GSM24071.CEL	GSE1435	158928.73	402.7523	45.44245	1.5018817	0.4717784	0.9924931	1.723720e-02	0.000000e+00	0.39990209	5.15000	39.53712	0.8278974	2.28455429	0.758782105	0.613237502488375	0.178947368421053	kidney	mouse
GSM24076.CEL	GSE1435	147807.23	400.8034	44.44913	1.5400096	0.4903091	0.9902877	1.693678e-02	0.000000e+00	0.37622791	4.55000	46.50491	0.7855242	1.97558307	0.578711462	0.604819147170838	0.115789473684211	kidney	mouse
GSM24079.CEL	GSE1435	138497.23	384.4993	42.43587	1.5912315	0.5118462	0.9926478	1.651419e-02	0.000000e+00	0.38500303	4.52000	48.60078	0.7883822	1.96478043	0.656672154	0.589284436539334	0.0526315789473684	kidney	mouse
GSM24086.CEL	GSE1435	138146.32	368.0853	41.37824	1.5895417	0.5175600	0.9936527	1.571610e-02	-1.365502e-03	0.41814912	4.70000	59.33387	0.5881095	1.96129517	0.551652693	0.582309635309742	0.0315789473684211	kidney	mouse
GSM24072.CEL	GSE1435	163080.45	413.6782	46.38700	1.4889752	0.4664107	0.9921236	1.763985e-02	0.000000e+00	0.42676320	5.18000	43.48301	0.6987397	2.48325764	0.727459611	0.619849033175628	0.210526315789474	kidney	mouse
GSM24078.CEL	GSE1435	139298.73	377.1616	40.51795	1.6049773	0.5115312	0.9961851	1.395223e-02	0.000000e+00	0.41388272	4.77000	50.05563	0.9595945	2.06552366	0.931128445	0.592463463827113	0.0631578947368421	kidney	mouse
GSM24075.CEL	GSE1435	151008.68	406.8962	45.26729	1.5258702	0.4801646	0.9901650	1.682615e-02	0.000000e+00	0.38385547	4.43000	45.95001	0.6786555	1.87791477	0.595032950	0.606838705273701	0.147368421052632	kidney	mouse
GSM24074.CEL	GSE1435	156671.32	406.7657	45.89920	1.5064633	0.4729429	0.9924986	1.713758e-02	0.000000e+00	0.43958823	4.66000	42.83471	0.7317385	2.00860702	0.572537634	0.607790001542862	0.157894736842105	kidney	mouse
GSM24083.CEL	GSE1435	139095.05	369.2035	41.08113	1.5948806	0.5139828	0.9941336	1.533264e-02	-2.088719e-03	0.41690310	4.72000	52.64515	0.7081818	1.89104105	0.667823986	0.58302043266818	0.0421052631578947	kidney	mouse
GSM24068.CEL	GSE1435	130509.27	373.3658	43.13208	1.1054614	0.2982453	1.0188246	3.272232e-02	0.000000e+00	0.91953542	4.94000	46.70593	0.5380157	1.60001314	1.554840588	0.595992008399988	0.0842105263157895	kidney	mouse
GSM24082.CEL	GSE1435	143112.36	370.7611	41.02348	1.5806211	0.5065493	0.9938657	1.539885e-02	-1.349419e-02	0.45182098	4.91000	50.81889	0.7618111	2.23912932	0.577899359	0.582077226132728	0.0210526315789474	kidney	mouse
GSM24067.CEL	GSE1435	123225.55	360.2229	40.57116	1.1471363	0.2905635	1.0292501	4.034417e-02	2.771704e-02	1.04627324	0.81400	42.54358	0.9219170	0.26428780	-0.289217779	0.600706969758645	0.105263157894737	kidney	mouse
GSM24065.CEL	GSE1435	134611.27	383.9054	44.42695	1.0695313	0.2718930	1.0223237	3.437941e-02	0.000000e+00	0.96798051	1.08000	43.82152	0.5946505	0.24335797	-0.392690563	0.62272479250336	0.231578947368421	kidney	mouse
GSM24066.CEL	GSE1435	123634.77	362.3667	40.80176	1.1532147	0.2943567	1.0272247	3.925819e-02	7.324562e-03	1.03577138	0.80000	46.32301	0.7817914	0.15304761	-0.379151868	0.600308178218396	0.0947368421052632	kidney	mouse
GSM621140.CEL	GSE25244	170986.82	430.1674	49.08095	1.0761343	0.2833560	1.0000000	2.219705e-02	0.000000e+00	0.09873791	5.15000	44.42676	0.5453954	0.72777322	-0.419838683	0.657908317948992	0.536842105263158	kidney	mouse
GSM621138.CEL	GSE25244	162539.00	414.1794	47.12756	1.0632369	0.2773883	1.0000000	2.203862e-02	0.000000e+00	0.10179208	4.82000	54.27978	0.5943426	0.63637403	-0.363271745	0.651375144337935	0.421052631578947	kidney	mouse
GSM621139.CEL	GSE25244	162433.09	406.6587	47.14308	1.0877568	0.2858972	1.0000000	2.137131e-02	0.000000e+00	0.12313286	5.25000	48.73858	0.6676407	0.90321452	-0.284230424	0.653713010816992	0.463157894736842	kidney	mouse
A112_Colon_D.CEL	E-MEXP-748	184600.6	464.9529	53.36024	0.9757502	0.2497688	0.9962420	2.553122e-02	-1.743548e-02	0.446962631	2.500	65.96768	0.9480905	0.57011094	-0.0311550991	0.719338807088436	0.723404255319149	colon	mouse
A112_Colon_F.CEL	E-MEXP-748	184842.2	468.1855	52.91457	0.9344606	0.2316980	0.9941849	2.435215e-02	-1.681955e-02	0.415968051	1.940	81.53206	0.7124918	0.49806115	-0.0552628243	0.723036065920397	0.808510638297872	colon	mouse
A112_Colon_E.CEL	E-MEXP-748	190864.3	502.6718	56.93000	0.9387564	0.2326657	0.9894700	2.322008e-02	-3.854846e-02	0.473311851	2.210	44.59351	0.8706181	0.51269178	-0.0004060041	0.723822859532239	0.829787234042553	colon	mouse
GSM268256.CEL	GSE10644	143582.36	413.9124	48.83484	0.9713086	0.2433119	1.0172335	4.297513e-02	-1.012338e-02	0.28471575	2.27000	53.07573	0.5213068	0.23914888	-0.196606471	0.679863842480123	0.382978723404255	colon	mouse
GSM268257.CEL	GSE10644	134843.59	401.2340	48.06102	1.0642265	0.2757091	1.0134642	4.422387e-02	2.435203e-03	0.21700577	1.66000	66.27704	0.4541025	0.18338592	-0.316799167	0.649155447544426	0.276595744680851	colon	mouse
GSM268263.CEL	GSE10644	129184.18	370.5307	42.49795	1.1144979	0.3235039	0.9901138	3.297278e-02	-1.986329e-02	0.20583145	1.90000	172.86038	0.2443526	2.31933525	5.099793852	0.617748512009476	0.212765957446809	colon	mouse
GSM268267.CEL	GSE10644	135285.64	386.9018	45.76617	1.0290686	0.2701734	1.0055788	3.660671e-02	-8.218837e-04	0.20047560	1.80000	80.34021	0.4228798	0.20152319	-0.335415473	0.65733722148714	0.340425531914894	colon	mouse
GSM268260.CEL	GSE10644	128759.95	369.8100	42.93031	1.0974994	0.3086901	0.9834447	2.695184e-02	-1.164086e-02	0.14324012	0.29500	150.39382	0.3229531	0.23186507	-0.304826846	0.62388714883423	0.25531914893617	colon	mouse
GSM268261.CEL	GSE10644	120183.68	343.3261	40.35387	1.1945231	0.3558911	0.9876134	2.553796e-02	1.465316e-02	0.18780958	0.03760	170.21155	0.3320871	0.22896932	-0.423003979	0.588269896118068	0.127659574468085	colon	mouse
GSM268259.CEL	GSE10644	125993.95	363.2652	42.77067	1.1307275	0.3288272	0.9788369	2.349980e-02	-2.798153e-03	0.12601680	0.44000	136.77405	0.3340996	0.20660668	-0.390970452	0.609072035439644	0.170212765957447	colon	mouse
GSM268272.CEL	GSE10644	127100.32	366.2210	43.23851	1.1017971	0.3312847	1.0267068	6.839278e-02	-5.364889e-02	0.31245084	5.69000	68.24896	0.6411201	4.05310672	4.182190252	0.614761971675096	0.191489361702128	colon	mouse
GSM268270.CEL	GSE10644	108304.27	294.7170	33.79526	1.3189948	0.4245868	1.0198014	4.763382e-02	5.414386e-02	0.36088553	-0.25900	230.80994	0.4053348	0.21486840	-0.311247208	0.54337361372938	0.0212765957446809	colon	mouse
GSM268264.CEL	GSE10644	114913.91	323.9026	38.30957	1.2779988	0.4101812	1.0104327	3.880127e-02	2.465913e-02	0.24912439	2.62000	153.07458	0.3754410	0.84907023	1.220683842	0.551016973789059	0.0638297872340425	colon	mouse
GSM268269.CEL	GSE10644	112027.50	300.8588	35.84399	1.2741476	0.4023102	1.0018469	3.615477e-02	2.541161e-02	0.29979408	0.43100	117.87389	0.4753194	0.29624364	-0.188871790	0.546603798408803	0.0425531914893617	colon	mouse
GSM268258.CEL	GSE10644	141712.64	400.1550	47.88586	1.0229281	0.2629703	1.0096243	3.616406e-02	-1.340260e-02	0.23096067	1.91000	65.92775	0.6287108	0.22000788	-0.244079514	0.666285668522004	0.361702127659574	colon	mouse
GSM268266.CEL	GSE10644	136168.36	393.4763	46.59320	1.0076780	0.2581390	1.0086133	3.882046e-02	5.949925e-03	0.19361583	2.33000	81.22888	0.4136917	0.22629228	-0.249353501	0.651358145979717	0.319148936170213	colon	mouse
GSM268273.CEL	GSE10644	124514.82	361.4938	42.16980	1.1793974	0.3503592	0.9891949	2.393559e-02	3.605224e-03	0.16785443	0.10900	165.88614	0.3358409	0.28891904	-0.414956776	0.606681060996254	0.148936170212766	colon	mouse
GSM268265.CEL	GSE10644	135420.91	393.2064	46.17858	0.9984253	0.2593920	1.0075325	3.747257e-02	-1.246933e-03	0.20236229	2.61000	77.69505	0.5133728	0.18695021	-0.318807459	0.650933821166991	0.297872340425532	colon	mouse
GSM268271.CEL	GSE10644	119762.64	337.0943	37.26303	1.1605493	0.3782910	1.0125205	6.579599e-02	7.090719e-04	0.28510746	4.15000	122.37307	0.3452884	5.78935965	5.171724256	0.576016294463869	0.0851063829787234	colon	mouse
GSM268262.CEL	GSE10644	129631.41	382.0890	45.30055	1.1215950	0.3286981	0.9776922	2.179123e-02	-1.854559e-02	0.12012587	1.06000	149.71087	0.2534553	0.30514945	-0.206086643	0.621390593510191	0.234042553191489	colon	mouse
GSM268268.CEL	GSE10644	118402.32	323.8753	38.04129	1.2046021	0.3731824	0.9966640	3.269268e-02	4.300984e-02	0.22601604	1.57000	143.96736	0.5308769	0.36992667	0.168414132	0.587697973041328	0.106382978723404	colon	mouse
GSM271147.CEL	GSE10740	178991.91	451.8171	50.84810	0.8739301	0.2230444	1.0000000	1.344005e-02	0.000000e+00	0.08995460	2.13000	51.70228	0.8883479	0.36044457	-0.456182940	0.724872800473668	0.872340425531915	colon	mouse
GSM271148.CEL	GSE10740	162178.68	425.1822	47.61979	0.9209316	0.2415858	1.0006280	3.601044e-02	0.000000e+00	0.11886901	2.29000	49.20441	1.4040771	0.39600712	-0.278597525	0.708449093830109	0.425531914893617	colon	mouse
GSM271149.CEL	GSE10740	178108.32	452.7230	51.34919	0.8695375	0.2319909	1.0000000	1.579344e-02	0.000000e+00	0.08834787	3.12000	48.88218	1.0024301	0.62489698	-0.179175390	0.718765966714234	0.659574468085106	colon	mouse
GSM555191_D0M3.CEL	GSE22307	193385.73	478.9633	54.91231	0.8830727	0.2164246	1.0000000	2.947820e-02	0.000000e+00	0.13106766	1.90000	33.21749	1.3439695	0.42598409	-0.325727301	0.716770724734071	0.617021276595745	colon	mouse
GSM555190_D0M2.CEL	GSE22307	190001.45	484.3405	55.39345	0.8515779	0.2085498	1.0000000	2.617374e-02	0.000000e+00	0.11738572	1.81000	33.25886	1.2787018	0.44644758	-0.359329348	0.709717610152224	0.446808510638298	colon	mouse
GSM555189_D0M1.CEL	GSE22307	189739.09	485.3222	55.39123	0.8367605	0.2091472	1.0000000	2.608404e-02	0.000000e+00	0.15261570	2.29000	32.29826	1.2834018	0.39949013	-0.347512944	0.716253596929536	0.595744680851064	colon	mouse
GSM555192_D0M4.CEL	GSE22307	192007.59	480.5812	54.94335	0.8495730	0.2116932	1.0000000	2.668395e-02	0.000000e+00	0.13747672	1.81000	34.46779	1.3300906	0.42337221	-0.463805610	0.715705669047384	0.531914893617021	colon	mouse
GSM555193_D0M5.CEL	GSE22307	193272.73	481.6441	55.46884	0.8473038	0.2104376	1.0000000	2.654403e-02	0.000000e+00	0.12127096	2.10000	33.97310	1.3637741	0.43557377	-0.442725837	0.718767465631693	0.680851063829787	colon	mouse
GSM198115.CEL	GSE8025	189462.14	485.8883	54.45556	0.8327361	0.2200497	1.0000000	3.060615e-02	0.000000e+00	0.19778074	3.71000	52.10865	0.7315647	0.80411212	-0.073741373	0.712208748382319	0.48936170212766	colon	mouse
GSM198112.CEL	GSE8025	185024.50	492.7121	55.82581	0.8103986	0.2060052	1.0016211	3.861667e-02	0.000000e+00	0.29164583	2.49000	62.58398	0.3833216	0.52822758	-0.555670403	0.730871450578876	1	colon	mouse
GSM198102.CEL	GSE8025	184220.05	484.3373	54.53759	0.7955552	0.2145674	1.0000000	2.527223e-02	0.000000e+00	0.20852853	2.79000	77.72318	0.4180338	0.45209769	-0.313738204	0.72225442780003	0.765957446808511	colon	mouse
GSM198104.CEL	GSE8025	187770.32	489.8621	55.35576	0.8284955	0.2176624	1.0000000	2.747502e-02	0.000000e+00	0.16096371	3.85000	50.78723	0.8209476	0.65496625	-0.055081646	0.718116812059682	0.638297872340426	colon	mouse
GSM198103.CEL	GSE8025	182754.55	469.3021	52.84583	0.7955165	0.2184089	0.9982469	2.593421e-02	2.909846e-03	0.20581675	2.69000	60.21352	0.6353521	0.52468872	-0.366472064	0.727127777314886	0.957446808510638	colon	mouse
GSM198101.CEL	GSE8025	184088.00	505.9462	56.47768	0.7792025	0.2158252	1.0000000	2.956900e-02	0.000000e+00	0.20341365	2.62000	76.69451	0.3916567	0.47445680	-0.234653364	0.713503196680589	0.51063829787234	colon	mouse
GSM198105.CEL	GSE8025	189799.73	495.2465	55.87238	0.8077568	0.2259638	1.0000000	2.802812e-02	-7.177295e-04	0.20938614	3.67000	52.17940	0.7416924	0.68987756	-0.017499891	0.710639136543124	0.468085106382979	colon	mouse
GSM198113.CEL	GSE8025	190287.27	498.8830	56.12514	0.8014284	0.2112474	1.0000000	2.679167e-02	0.000000e+00	0.22038146	3.97000	57.94501	0.5766869	0.91195116	-0.023389859	0.698268416557942	0.404255319148936	colon	mouse
GSM198114.CEL	GSE8025	187509.09	473.3645	53.90568	0.8549404	0.2220132	1.0078656	3.511801e-02	0.000000e+00	0.22550172	4.04000	51.30030	0.8950035	0.83026596	-0.015858771	0.71609677947874	0.553191489361702	colon	mouse
GSM236967.CEL	GSE9297	195153.55	503.3572	58.04971	0.8767530	0.2234022	0.9907843	2.245726e-02	0.000000e+00	0.15466611	3.74000	49.57966	0.7650539	0.47403726	-0.498548225	0.726889248025011	0.914893617021277	colon	mouse
GSM236968.CEL	GSE9297	189291.59	480.7852	55.71052	0.9129733	0.2297325	1.0000000	2.719098e-02	0.000000e+00	0.16221085	3.80000	49.66974	1.0344542	0.66188414	-0.211559745	0.724488590234955	0.851063829787234	colon	mouse
GSM236969.CEL	GSE9297	189865.23	480.4267	55.46218	0.8751561	0.2196277	0.9961311	2.315082e-02	0.000000e+00	0.14259257	3.73000	50.30970	0.8976788	0.63348978	-0.421221296	0.722816370653071	0.787234042553192	colon	mouse
GSM236932.CEL	GSE9297	192546.41	495.4113	56.93665	0.9096888	0.2290943	1.0049860	3.454515e-02	0.000000e+00	0.22014906	3.02000	50.69162	0.8709967	0.52689043	-0.308164583	0.726316881133597	0.893617021276596	colon	mouse
GSM236934.CEL	GSE9297	190186.77	484.7433	56.07414	0.8881011	0.2251327	0.9955179	2.351877e-02	0.000000e+00	0.16398023	3.81000	50.80777	0.9532687	0.67278532	-0.327498836	0.721095628995929	0.74468085106383	colon	mouse
GSM236976.CEL	GSE9297	197412.50	505.6585	58.56189	0.9096325	0.2312289	1.0077224	3.437031e-02	0.000000e+00	0.23037289	3.48000	56.60021	0.7445643	0.57909493	-0.404349026	0.730644194293935	0.978723404255319	colon	mouse
GSM236978.CEL	GSE9297	191076.27	483.8164	55.40232	0.8879851	0.2228123	1.0000000	2.616576e-02	0.000000e+00	0.17080860	4.12000	46.24414	0.8956014	0.57912575	-0.523616301	0.72702706581687	0.936170212765957	colon	mouse
GSM236933.CEL	GSE9297	182744.77	476.6436	55.31806	0.8828864	0.2201930	1.0000000	2.613539e-02	0.000000e+00	0.18148773	3.76000	51.08006	0.9962165	0.68892519	-0.334680096	0.71884281283949	0.702127659574468	colon	mouse
GSM236977.CEL	GSE9297	185023.86	461.3832	53.87685	0.9654603	0.2581817	1.0296346	5.682041e-02	0.000000e+00	0.32395959	4.56000	48.88630	1.2088929	1.15112037	-0.233380000	0.716239021927974	0.574468085106383	colon	mouse
L_B_0_1.CEL	E-MEXP-1190	116859.0	261.5623	27.48941	1.2742505	0.3713743	1.0170316	4.023841e-02	4.981189e-02	0.384538075	3.660	42.61957	5.3991969	2.26429110	-0.0510558268	0.624487763561832	0.0822622107969152	liver	mouse
L_B_0_3.CEL	E-MEXP-1190	125638.6	299.7337	33.32520	1.1202966	0.3041798	0.9984941	2.932237e-02	2.985193e-02	0.331983090	1.710	45.19676	2.5230870	0.94556292	0.2278480466	0.642637114513266	0.115681233933162	liver	mouse
L_A_0_1.CEL	E-MEXP-1190	126870.8	283.8651	31.27647	1.1757991	0.3180818	1.0019137	3.079526e-02	2.448403e-02	0.324372120	3.260	46.16848	3.4315648	1.84308674	-0.2570249049	0.645935390883986	0.143958868894602	liver	mouse
L_A_0_3.CEL	E-MEXP-1190	128860.8	297.3140	32.19219	1.1265980	0.3051894	1.0028386	3.167515e-02	8.630792e-03	0.339892109	1.950	42.83465	3.2120834	1.41857128	0.2277033133	0.65216006160561	0.197943444730077	liver	mouse
L_B_0_2.CEL	E-MEXP-1190	116947.2	265.0422	28.42287	1.2406788	0.3497438	1.0078887	3.530210e-02	5.633034e-02	0.383442006	3.020	43.91432	4.6461536	1.85387569	-0.5581137300	0.617993133009387	0.0668380462724936	liver	mouse
L_C_0_3.CEL	E-MEXP-1190	110250.0	203.5678	23.05492	1.3789179	0.4345589	1.0536548	7.090221e-02	7.042957e-02	0.729155673	1.040	58.97312	4.6543509	1.44780378	-0.2284970381	0.553313469786248	0.0051413881748072	liver	mouse
L_C_0_4.CEL	E-MEXP-1190	129546.8	320.3211	35.48037	1.1301020	0.3012988	0.9951561	2.629836e-02	2.555755e-03	0.289847307	3.340	41.74730	2.7999199	1.58054147	-0.2427489055	0.660276521134602	0.259640102827764	liver	mouse
L_C_0_1.CEL	E-MEXP-1190	120697.6	271.8060	29.02596	1.2425766	0.3617054	1.0176751	4.078943e-02	2.622756e-02	0.376740121	3.500	39.79086	4.8721301	2.07259202	-0.0702730285	0.636051111656159	0.10025706940874	liver	mouse
L_C_0_2.CEL	E-MEXP-1190	123761.0	289.1190	31.54032	1.1632353	0.3144288	1.0006544	3.049506e-02	2.182865e-02	0.331348294	2.800	44.70060	3.5556255	1.47121886	-0.5154867936	0.640276093722098	0.107969151670951	liver	mouse
L_C_0_5.CEL	E-MEXP-1190	124981.3	319.0833	35.47593	1.1401066	0.3040653	0.9936077	2.487935e-02	2.292266e-02	0.297323736	3.290	43.51453	2.8979357	1.44350392	-0.3668819908	0.651331452580174	0.185089974293059	liver	mouse
L_A_0_5.CEL	E-MEXP-1190	119961.5	305.6440	33.39616	1.2744789	0.3647343	1.0174874	4.143561e-02	4.885182e-02	0.352942340	2.840	44.85001	2.6469763	1.68282034	-0.1168399667	0.646024234341831	0.146529562982005	liver	mouse
L_A_0_4.CEL	E-MEXP-1190	118894.9	308.3144	33.66444	1.2823031	0.3669323	1.0210188	4.407240e-02	5.091372e-02	0.359542615	2.790	45.51250	2.4815259	2.02883174	0.0459623843	0.643085710046523	0.120822622107969	liver	mouse
L_B_0_5.CEL	E-MEXP-1190	124250.1	306.6670	33.91056	1.1743126	0.3171395	0.9974679	2.739676e-02	2.466279e-02	0.304065526	3.280	42.73386	3.3259171	1.82129213	-0.4416946339	0.647564879157749	0.15681233933162	liver	mouse
L_A_0_2.CEL	E-MEXP-1190	114867.1	260.6001	27.00384	1.2834025	0.3739782	1.0211816	4.376981e-02	4.739717e-02	0.397029788	3.380	42.08939	5.6836102	1.97718193	-0.3628549610	0.62034721744394	0.077120822622108	liver	mouse
L_B_0_4.CEL	E-MEXP-1190	126058.1	316.2310	34.95931	1.1286212	0.2989936	0.9927355	2.403278e-02	1.797614e-02	0.290063248	3.170	39.90261	2.9345850	1.56307547	-0.2953122447	0.652364461710174	0.200514138817481	liver	mouse
04SE144MG4302.0_160304.CEL	E-MEXP-1413	122497.2	343.1241	37.94151	1.1301070	0.2916810	1.0253269	6.903972e-02	0.000000e+00	0.312842319	0.339	82.23310	0.6705791	0.52574010	-0.3428492236	0.640572972285079	0.113110539845758	liver	mouse
04SE137MG4302.0_160304.CEL	E-MEXP-1413	107771.9	282.9331	30.39400	1.2546714	0.3618147	1.0000000	1.665547e-02	0.000000e+00	0.068766007	-0.315	69.21283	1.4448795	0.94486463	0.0543058190	0.578121356360455	0.0231362467866324	liver	mouse
04SE136MG4302.0_160304.CEL	E-MEXP-1413	111304.4	294.2132	33.03253	1.2100999	0.3282475	1.0000000	2.334548e-02	0.000000e+00	0.006610272	0.156	79.94350	0.9879464	0.60668604	-0.2900315913	0.585263332585367	0.0282776349614396	liver	mouse
SignalWT5.CEL	E-MEXP-1503	160153.1	383.3590	42.41369	0.9463429	0.2427963	1.0000000	4.440892e-16	1.398891e-03	0.148804940	2.780	62.98239	0.9017897	1.49213080	0.1067602646	0.69222687032881	0.740359897172236	liver	mouse
SignalWT4.CEL	E-MEXP-1503	156452.0	376.4041	41.93033	0.9668392	0.2588395	1.0000000	4.440892e-16	-1.398891e-03	0.148804940	3.900	68.52501	1.0432264	2.48695082	0.6249326757	0.690019133353925	0.686375321336761	liver	mouse
Signal13wliver1.CEL	E-MEXP-1504	168407.6	404.4708	45.40698	0.9391142	0.2359666	1.0148353	4.182728e-02	4.297222e-02	0.450111289	2.710	51.75717	0.9505167	1.44666878	-0.3342729149	0.704826767985269	0.966580976863753	liver	mouse
Signal130wliver1.CEL	E-MEXP-1504	170014.8	416.9615	47.76391	0.9308609	0.2359608	1.0089437	3.867217e-02	1.126894e-02	0.388196897	2.830	54.17073	0.8619181	1.15736677	-0.3073724358	0.700594025658405	0.892030848329049	liver	mouse
Signal13wliver2.CEL	E-MEXP-1504	159714.0	405.8608	46.03667	0.9477198	0.2367453	1.0195379	4.620424e-02	5.932255e-02	0.510960365	2.300	41.28481	1.2806305	0.99413887	-0.4703083481	0.699723018439968	0.874035989717224	liver	mouse
Signal13wliver3.CEL	E-MEXP-1504	163717.0	408.1088	45.77947	0.9279291	0.2356915	1.0148077	4.242983e-02	5.065190e-02	0.476612143	3.260	47.32446	1.0026256	2.48074325	0.5888042318	0.698650416596195	0.863753213367609	liver	mouse
Signal130wliver3.CEL	E-MEXP-1504	168320.1	404.4292	45.83712	0.9632564	0.2494681	1.0204240	4.714660e-02	1.610353e-02	0.451202648	2.800	38.92437	1.6012711	1.43616835	-0.3529688684	0.699407097764693	0.87146529562982	liver	mouse
Signal130wliver2.CEL	E-MEXP-1504	167270.5	407.0124	46.02780	0.9271342	0.2316089	1.0121367	4.071477e-02	2.776525e-02	0.448247205	3.090	51.86724	1.0815968	1.98095170	-0.0617795478	0.700844877677198	0.894601542416452	liver	mouse
liver.CEL	E-MEXP-1518	128001.4	325.0715	37.19651	1.0930923	0.2800246	1.0124987	4.509225e-02	4.592616e-02	0.462356343	2.220	50.75014	1.1962371	1.78566163	0.6452965214	0.640525683591297	0.110539845758355	liver	mouse
WT1..CEL	E-MEXP-1709	155337.7	375.8736	43.06113	0.9472350	0.2404006	1.0000000	2.812525e-02	0.000000e+00	0.100932135	1.680	51.94184	0.9632373	0.59045254	-0.5404686775	0.696549556269063	0.832904884318766	liver	mouse
WT3.CEL	E-MEXP-1709	151828.0	373.8523	42.89484	0.9683550	0.2470195	1.0000000	1.862819e-02	0.000000e+00	0.068706104	2.180	45.44625	1.0949906	0.76883510	-0.5208251477	0.693288340821781	0.766066838046273	liver	mouse
WT2.CEL	E-MEXP-1709	157440.7	382.6920	43.84825	0.9765316	0.2438172	1.0000000	1.807829e-02	0.000000e+00	0.104047381	2.250	46.04573	1.0716955	0.76676850	-0.6575550401	0.700109686182258	0.884318766066838	liver	mouse
20_4.CEL	E-MEXP-1733	136092.0	310.9678	35.61118	1.1173379	0.3053566	1.0000000	2.824211e-02	0.000000e+00	0.084592414	5.480	86.23811	0.8089578	3.67651866	2.2312756283	0.651810393777594	0.19280205655527	liver	mouse
20_6.CEL	E-MEXP-1733	129374.0	295.1072	32.91058	1.1859262	0.3303932	1.0000000	1.811710e-02	0.000000e+00	0.085838861	5.380	97.71952	0.9710959	3.76262749	2.4242349112	0.646759378592256	0.149100257069409	liver	mouse
20_5.CEL	E-MEXP-1733	137994.4	319.3510	36.18323	1.1109098	0.3018294	1.0000000	2.138134e-02	0.000000e+00	0.100707089	5.430	95.72312	0.7992277	3.38423625	2.2097050604	0.655624901688832	0.223650385604113	liver	mouse
CB2004230631U.CEL	E-MEXP-1755	127063.4	268.9288	29.35855	1.2904472	0.3792878	1.0035202	3.170342e-02	-1.093874e-03	0.136008323	0.870	64.58312	4.3913558	0.74511801	-0.1783285497	0.647429594908571	0.154241645244216	liver	mouse
CB2004230632U.CEL	E-MEXP-1755	129230.8	278.2125	30.63347	1.2422896	0.3638430	0.9999477	2.783915e-02	-1.858813e-03	0.135946611	1.060	57.15501	4.0709241	0.79493349	-0.2635903443	0.653447966115088	0.205655526992288	liver	mouse
CB2004240633U.CEL	E-MEXP-1755	124562.4	268.4286	29.46276	1.2498494	0.3541531	1.0015926	2.892414e-02	2.607556e-03	0.134599322	0.852	56.54833	4.2644192	0.62248076	-0.3239235510	0.638706869723098	0.102827763496144	liver	mouse
CB2004270635U.CEL	E-MEXP-1755	128576.3	277.5265	30.95053	1.2322473	0.3492680	0.9954573	2.619059e-02	-4.864935e-03	0.125007821	0.834	67.67059	3.5208717	0.67739154	-0.2593822215	0.64689951484355	0.151670951156812	liver	mouse
CB2004270636U.CEL	E-MEXP-1755	128545.5	276.6137	30.91727	1.2126012	0.3454288	0.9960631	2.625820e-02	1.158927e-03	0.124690449	0.933	63.23770	3.3825773	0.98647447	-0.1427739542	0.64295250487363	0.118251928020566	liver	mouse
CB2004240634U.CEL	E-MEXP-1755	121091.0	265.4322	28.67342	1.2796949	0.3710487	1.0039087	3.216226e-02	4.377815e-03	0.139552100	0.745	52.60455	4.8020460	0.74702712	-0.1493452348	0.63516580706386	0.0951156812339332	liver	mouse
Liver_WT2.CEL	E-MEXP-2320	165583.5	403.2613	45.46241	0.9302162	0.2333002	1.0078852	3.996867e-02	0.000000e+00	0.379438202	2.700	38.32225	0.9105375	0.71945351	-0.4394583114	0.704671032854208	0.961439588688946	liver	mouse
Liver_WT4.CEL	E-MEXP-2320	170395.0	423.0208	48.51555	0.9456315	0.2356161	1.0060459	3.717592e-02	0.000000e+00	0.348950224	3.000	39.63535	0.8169556	0.65601824	-0.3909608976	0.705252550050917	0.974293059125964	liver	mouse
Liver_WT3.CEL	E-MEXP-2320	165501.2	396.8053	45.16086	0.9622567	0.2471881	1.0155543	4.424104e-02	0.000000e+00	0.400759211	2.970	38.83578	0.9651109	0.92529935	-0.3490169048	0.701624674304435	0.904884318766067	liver	mouse
L5.CEL	E-MEXP-565	123885.5	336.5701	38.84836	1.0647061	0.2870121	1.0000000	1.778468e-02	0.000000e+00	0.013002544	0.333	47.58902	0.6708553	0.34954535	-0.3776401877	0.631181999482965	0.089974293059126	liver	mouse
L6.CEL	E-MEXP-565	122562.9	321.8539	37.13221	1.0785226	0.2995603	1.0000000	1.759380e-02	0.000000e+00	0.061155713	0.354	51.82418	0.6536419	0.27399328	-0.3262248142	0.628391987318558	0.0848329048843188	liver	mouse
L9.CEL	E-MEXP-565	123320.7	337.6218	39.20312	1.0802795	0.2932797	1.0000000	3.660812e-02	0.000000e+00	0.095388299	0.348	52.74634	0.6672885	0.26726036	-0.3517302165	0.62914127662111	0.0874035989717224	liver	mouse
A112_Liver_D.CEL	E-MEXP-748	159515.3	377.6883	41.88599	1.1175945	0.3094736	1.0169687	4.576793e-02	5.400007e-02	0.454378629	3.010	47.91269	1.4862129	1.41400211	0.1683202249	0.698021738176952	0.856041131105398	liver	mouse
A112_Liver_F.CEL	E-MEXP-748	167236.8	405.0201	45.60653	1.0758445	0.2899477	1.0069302	3.671885e-02	2.723360e-02	0.414649774	2.980	41.09706	1.2823460	1.17941589	0.2734310492	0.692422576251525	0.74293059125964	liver	mouse
A112_Liver_E.CEL	E-MEXP-748	166578.4	399.1655	44.39813	1.0879028	0.2926579	1.0093312	3.812847e-02	4.123865e-02	0.425855329	3.170	46.94024	1.2078166	1.43924631	0.2292743489	0.701655336544964	0.910025706940874	liver	mouse
WT9.CEL	E-MEXP-834	135239.6	401.7278	46.88144	1.0311537	0.2595580	0.9987041	2.590108e-02	-3.664213e-03	0.149547122	1.390	50.85961	0.3669723	0.50392823	-0.4571446131	0.656225913362474	0.226221079691517	liver	mouse
WT11.CEL	E-MEXP-834	135952.7	371.2346	43.17199	1.0195982	0.2562145	1.0019400	2.890937e-02	5.579196e-03	0.158677519	2.500	57.38492	0.4507389	1.13626177	0.0924685526	0.656304816667633	0.22879177377892	liver	mouse
WT8.CEL	E-MEXP-834	138431.0	375.6111	43.86599	0.9861472	0.2574245	0.9920763	2.511352e-02	2.094512e-03	0.114521040	1.630	69.16227	0.4111053	0.91597111	-0.4206162126	0.662793323777231	0.280205655526992	liver	mouse
WT10.CEL	E-MEXP-834	142161.0	408.3156	47.57322	0.9695345	0.2565614	1.0060340	3.398245e-02	-1.988388e-03	0.166888589	2.070	60.75192	0.4777855	0.45650681	-0.2130795771	0.65741518317376	0.244215938303342	liver	mouse
WT7.CEL	E-MEXP-834	145899.1	391.0998	45.07439	0.9257453	0.2417917	1.0121088	3.838586e-02	-5.129430e-03	0.212806577	2.390	57.02288	0.4565554	0.91984220	-0.1454867875	0.664363417712708	0.290488431876607	liver	mouse
WT12.CEL	E-MEXP-834	136127.0	379.0528	44.57551	1.0353652	0.2587742	0.9931690	2.469087e-02	1.860265e-03	0.120701316	1.990	65.21426	0.4361672	0.92311033	-0.2598481505	0.655554334276972	0.22107969151671	liver	mouse
csb-xpa3.CEL	E-MEXP-835	142373.1	395.1453	45.91916	0.9725344	0.2450877	0.9984433	2.868462e-02	9.100068e-03	0.113542176	2.050	38.82684	0.7398330	0.84218138	-0.1529316139	0.666761390930107	0.326478149100257	liver	mouse
csb-xpa1.CEL	E-MEXP-835	144509.0	402.9599	46.75506	0.9744342	0.2478393	0.9974328	2.834809e-02	-1.470515e-03	0.111030436	1.960	40.60157	0.6259711	0.46784108	-0.2559709362	0.664341522574909	0.287917737789203	liver	mouse
csb-xpa2.CEL	E-MEXP-835	146934.9	400.6220	46.34709	0.9512963	0.2402543	1.0000000	2.922841e-02	-3.581604e-03	0.122322129	1.740	41.73864	0.7194450	0.46815645	-0.4338575699	0.67603587241811	0.403598971722365	liver	mouse
csb-xpa4.CEL	E-MEXP-835	150581.5	415.3439	48.22731	0.9086303	0.2363218	1.0046702	3.275695e-02	-4.542412e-03	0.125457949	2.190	41.33959	0.6753262	0.53420070	-0.2785463727	0.679773679029389	0.462724935732648	liver	mouse
WE2.CEL	E-MEXP-839	158857.6	392.7244	44.05002	0.9100622	0.2286000	0.9907168	2.276761e-02	-1.144005e-02	0.229637188	2.580	70.34593	0.8156684	1.10844948	-0.2164423455	0.693085540826032	0.763496143958869	liver	mouse
19.CEL	E-MEXP-839	157315.3	376.3155	42.61546	0.9832072	0.2484309	0.9980104	2.766699e-02	-3.966168e-03	0.266637832	2.060	100.32138	0.7821561	1.13640109	-0.2325786647	0.689040124735819	0.668380462724936	liver	mouse
18.CEL	E-MEXP-839	160926.1	383.7472	43.33163	0.9733638	0.2422997	0.9975594	2.740921e-02	-1.037928e-02	0.285614533	2.500	104.64128	0.7600263	1.11263313	-0.2556093147	0.694849991420277	0.802056555269923	liver	mouse
33.CEL	E-MEXP-839	165056.1	414.6229	47.55105	0.8936508	0.2321853	1.0031732	3.779963e-02	-5.571744e-02	0.432334786	2.780	117.41193	0.8118575	0.54310315	-0.3227412762	0.672712665100121	0.367609254498715	liver	mouse
42.CEL	E-MEXP-839	148017.1	359.4578	40.32283	0.9878139	0.2533193	0.9941285	2.428130e-02	2.272103e-03	0.220883254	2.160	116.61897	0.9190393	1.47310013	-0.1660651808	0.682228201913653	0.498714652956298	liver	mouse
21.CEL	E-MEXP-839	146008.7	395.0804	45.46241	0.9215531	0.2340296	1.0021960	2.761096e-02	5.540246e-03	0.295889084	1.240	41.12599	0.6653166	1.07779079	-0.3909597930	0.676126360259296	0.408740359897172	liver	mouse
24.CEL	E-MEXP-839	138040.2	373.1830	43.07222	0.9838709	0.2613107	1.0110259	3.844170e-02	1.958870e-02	0.395537137	0.923	38.91618	0.9626422	0.96307374	-0.3640515167	0.658088744559469	0.246786632390745	liver	mouse
WE1.CEL	E-MEXP-839	152533.7	371.2423	41.81725	0.9293684	0.2420182	0.9915709	2.386091e-02	4.547845e-03	0.240752574	2.410	85.64121	0.7870973	1.23449067	0.0565847486	0.682784779528422	0.511568123393316	liver	mouse
WE3.CEL	E-MEXP-839	169929.5	409.8463	45.76173	0.9140859	0.2259913	0.9917010	2.312298e-02	-2.964053e-02	0.307398965	2.680	71.35550	0.7052139	1.07831872	-0.1560708032	0.702193562455819	0.930591259640103	liver	mouse
WE6.CEL	E-MEXP-839	163678.8	387.2387	43.42476	0.9268535	0.2378363	0.9927215	2.360145e-02	-1.184200e-02	0.287143619	2.960	61.60268	0.8118195	1.44036240	0.0160817215	0.693732441789123	0.77120822622108	liver	mouse
20.CEL	E-MEXP-839	147608.2	396.0203	45.32715	0.9294008	0.2342011	1.0020551	2.765551e-02	3.870697e-03	0.292341684	1.420	36.29687	0.8148417	1.13884902	-0.3228206734	0.678200689646814	0.42159383033419	liver	mouse
154.CEL	E-MEXP-839	139681.5	337.0453	36.74420	1.1129890	0.3168847	1.0155628	4.293766e-02	4.485369e-02	0.276288760	2.390	100.31106	1.1401929	1.68017439	0.0013282171	0.67564779735152	0.401028277634961	liver	mouse
103.CEL	E-MEXP-839	145031.0	355.1653	40.55786	1.1591947	0.3521426	1.0301778	5.472350e-02	5.048993e-02	0.307713330	2.320	128.48535	0.9029308	1.55766626	-0.0814907205	0.680364013924505	0.478149100257069	liver	mouse
22.CEL	E-MEXP-839	148486.9	403.0279	46.63976	0.9215130	0.2340315	1.0033441	3.019494e-02	-8.978141e-03	0.305934080	1.610	39.04765	0.7185439	1.26392709	-0.2834705763	0.675213715000663	0.393316195372751	liver	mouse
JvAren_20_72.11_liver_2.CEL	E-TABM-877	153409.9	396.5966	46.12980	1.0431224	0.2994917	1.0145700	4.915245e-02	5.843350e-03	0.553056487	5.230	89.79327	0.7954092	2.28035143	2.2671686893	0.671150507967795	0.347043701799486	liver	mouse
JvAren_19_72.7_liver_1.CEL	E-TABM-877	145041.1	358.9750	42.54673	1.1086959	0.3149686	1.0278257	5.866372e-02	3.033317e-02	0.572210337	5.010	111.84670	0.8038655	2.66938848	2.4441876080	0.659434872993737	0.254498714652956	liver	mouse
GSM258688.CEL	GSE10246	150389.7	349.5464	38.90379	1.0693721	0.3073549	1.0320937	5.732937e-02	3.802720e-02	0.593389511	1.590	69.23058	1.3371855	0.95578079	-0.3536572941	0.693904372836358	0.778920308483291	liver	mouse
GSM258687.CEL	GSE10246	145764.0	355.6129	39.81952	1.0459142	0.2694647	1.0217928	5.026762e-02	7.684040e-02	0.602407515	1.310	79.16578	1.3109599	0.93349694	-0.3815565135	0.686403373231318	0.598971722365039	liver	mouse
GSM262271.CEL	GSE10377	149159.7	367.5498	42.39374	0.9949375	0.2584962	1.0000000	2.599525e-02	0.000000e+00	0.181680023	2.180	68.24602	0.9032084	1.34054991	-0.2493202048	0.683585639527414	0.532133676092545	liver	mouse
GSM262267.CEL	GSE10377	166644.6	410.5190	46.63755	0.9023425	0.2196574	0.9989860	2.017378e-02	0.000000e+00	0.179305424	2.540	66.76911	0.6456777	1.52415284	-0.3071305122	0.702619508993154	0.93573264781491	liver	mouse
GSM262270.CEL	GSE10377	171161.1	439.5298	51.05652	0.8971315	0.2240222	0.9977963	2.378110e-02	-2.839177e-02	0.242944876	3.500	65.60468	0.6954215	1.69442243	-0.1320811829	0.695276095075798	0.814910025706941	liver	mouse
GSM262266.CEL	GSE10377	150880.8	375.0751	42.68420	0.9732638	0.2420119	1.0000000	2.792290e-02	0.000000e+00	0.172400008	2.170	80.16279	0.8050175	1.43116813	-0.2279039053	0.685188448568636	0.570694087403599	liver	mouse
GSM262272.CEL	GSE10377	149350.2	363.6966	40.73080	1.0729082	0.2879180	1.0144169	4.461386e-02	0.000000e+00	0.210925526	2.270	65.80465	1.1348652	1.10708443	-0.3322854111	0.682019869703837	0.496143958868895	liver	mouse
GSM271280.CEL	GSE10744	156623.6	370.7522	43.06335	0.9363204	0.2434905	1.0152729	4.345683e-02	7.185151e-02	0.469204374	1.940	60.94854	0.9347987	0.67117445	-0.4633890133	0.691072681756038	0.70694087403599	liver	mouse
GSM271272.CEL	GSE10744	159621.4	384.7420	44.64203	0.9126826	0.2323353	1.0149747	4.300992e-02	3.346028e-02	0.467676812	2.200	57.79099	0.8583036	0.76313401	-0.4243287035	0.696500574300962	0.830334190231362	liver	mouse
GSM271268.CEL	GSE10744	158019.0	371.5224	43.12765	0.9520874	0.2436905	1.0191969	4.557873e-02	5.405201e-02	0.478436228	2.280	53.96653	1.0199874	0.90543266	-0.4985485735	0.692447153939636	0.745501285347044	liver	mouse
GSM271266.CEL	GSE10744	157266.6	373.6808	43.15425	0.9454866	0.2450662	1.0159915	4.362986e-02	5.846329e-02	0.468168155	2.060	52.17073	0.9965327	0.78030538	-0.5516670026	0.691589901365496	0.719794344473008	liver	mouse
GSM271271.CEL	GSE10744	156746.7	378.3791	42.89484	0.9268323	0.2379149	1.0176836	4.495995e-02	7.113613e-02	0.481026803	2.000	63.35448	0.9251345	0.78182204	-0.4573019701	0.695218489602033	0.809768637532134	liver	mouse
GSM271279.CEL	GSE10744	160080.0	387.3392	44.86818	0.8988441	0.2321740	1.0089041	3.968333e-02	4.459299e-02	0.449904026	2.030	56.90661	0.8846871	0.78760413	-0.4165575534	0.696620085277549	0.83547557840617	liver	mouse
GSM271281.CEL	GSE10744	150765.1	372.3260	42.71080	0.9365050	0.2490113	1.0156673	4.401491e-02	7.877086e-02	0.501763803	1.890	49.78539	1.0055747	0.94233873	-0.5302546504	0.687588914521822	0.624678663239075	liver	mouse
GSM271270.CEL	GSE10744	151919.3	372.3108	42.93918	0.9361840	0.2481000	1.0136604	4.312673e-02	7.396200e-02	0.495423587	1.990	55.43174	0.9498770	0.76532751	-0.4339923319	0.686689682295339	0.601542416452442	liver	mouse
GSM271282.CEL	GSE10744	154319.1	374.0357	43.09217	0.9312442	0.2430403	1.0132954	4.255501e-02	6.922427e-02	0.473535392	2.090	48.88013	0.9942555	0.89338717	-0.4764967489	0.690983654084822	0.704370179948586	liver	mouse
GSM271267.CEL	GSE10744	159430.5	382.0043	44.25844	0.9234533	0.2340074	1.0115202	4.128188e-02	4.620114e-02	0.452334429	2.210	54.95238	0.9767795	0.81333689	-0.4109052156	0.69681607953792	0.840616966580977	liver	mouse
GSM271277.CEL	GSE10744	159570.9	377.4913	43.80391	0.9377988	0.2411956	1.0141937	4.283522e-02	5.904343e-02	0.460249332	2.000	53.46754	0.9569829	0.79836891	-0.5756469092	0.694638758442797	0.799485861182519	liver	mouse
GSM271283.CEL	GSE10744	152241.5	367.3855	42.54008	0.9344509	0.2453219	1.0152701	4.357206e-02	7.447609e-02	0.488621627	1.880	57.77491	0.9666146	0.71105563	-0.4576681065	0.68603440383794	0.588688946015424	liver	mouse
GSM271273.CEL	GSE10744	155543.4	375.3383	43.45358	0.9163606	0.2380638	1.0118590	4.048399e-02	6.945469e-02	0.467727851	1.800	63.02993	0.8125382	0.72656395	-0.5168709255	0.688128133912183	0.6426735218509	liver	mouse
GSM271278.CEL	GSE10744	155179.2	369.4177	42.56668	0.9324383	0.2420464	1.0141356	4.297736e-02	6.649420e-02	0.470431071	1.960	55.16889	1.0552173	0.75405688	-0.4971120596	0.690803495731495	0.699228791773779	liver	mouse
GSM271269.CEL	GSE10744	160458.1	387.4508	44.92583	0.9132358	0.2339648	1.0082128	3.874195e-02	5.741435e-02	0.441861534	1.970	57.99737	0.8699169	0.74529164	-0.4856597327	0.695493344931264	0.820051413881748	liver	mouse
GSM271275.CEL	GSE10744	157214.4	370.9924	42.99461	0.9392345	0.2440695	1.0177328	4.486569e-02	6.626137e-02	0.472043312	1.900	62.02900	0.9377582	0.77354636	-0.4624398273	0.690930768229002	0.701799485861183	liver	mouse
GSM271276.CEL	GSE10744	154211.6	367.5030	42.31835	0.9355457	0.2418721	1.0172689	4.463662e-02	7.207342e-02	0.490942620	2.120	54.54605	1.0842882	0.97457159	-0.4795647066	0.687516188018706	0.622107969151671	liver	mouse
GSM271274.CEL	GSE10744	156723.8	374.5073	43.15647	0.9338972	0.2393065	1.0157789	4.307640e-02	6.356813e-02	0.469575083	2.030	57.44057	0.9442791	0.68342604	-0.4855850270	0.691472070025636	0.7146529562982	liver	mouse
GSM276181.CEL	GSE10895	171691.6	417.8180	47.70182	0.9286887	0.2311311	0.9938467	2.644064e-02	-9.163886e-03	0.150324712	2.410	34.34411	1.8995643	0.57581116	-0.3557581213	0.66805427700941	0.336760925449871	liver	mouse
GSM276179.CEL	GSE10895	169722.2	408.9209	46.75728	0.9364225	0.2352166	0.9952009	2.628463e-02	-9.496440e-03	0.151087823	2.560	37.52122	1.9159803	0.60883623	-0.3160014963	0.664781427547479	0.300771208226221	liver	mouse
GSM276178.CEL	GSE10895	163050.0	406.0469	46.17858	0.9885664	0.2516317	1.0073246	3.584897e-02	-8.894688e-04	0.195446407	2.490	33.12004	2.1045362	0.70451343	-0.3838655727	0.661107753495885	0.267352185089974	liver	mouse
GSM276176.CEL	GSE10895	163861.5	384.6294	43.45802	1.0113104	0.2623319	1.0058260	3.259815e-02	2.589941e-02	0.207229477	2.100	30.47512	2.7181152	0.58976565	-0.4167978531	0.658589034533371	0.249357326478149	liver	mouse
GSM282042.CEL	GSE11201	123943.5	289.9983	34.61342	1.1468638	0.3512276	1.0348456	5.996390e-02	3.364184e-02	0.568985728	0.844	75.70941	0.9657116	0.72222621	-0.6370042467	0.618064171632868	0.0694087403598972	liver	mouse
GSM282043.CEL	GSE11201	116184.2	284.8544	33.64227	1.1843590	0.3557108	1.0328180	6.688656e-02	6.788872e-02	0.604099416	0.793	63.94308	1.0693211	0.80314338	-0.5253393084	0.596810014446601	0.0308483290488432	liver	mouse
GSM284940.CEL	GSE11287	133992.9	358.9195	42.66646	1.0558244	0.2721503	1.0000000	1.954852e-02	0.000000e+00	0.101131402	1.160	50.42404	0.5130593	0.62549649	-0.3568550819	0.656924524913204	0.239074550128535	liver	mouse
GSM284938.CEL	GSE11287	138928.8	371.0991	43.60435	1.0262341	0.2571102	1.0000000	2.103713e-02	0.000000e+00	0.034762330	1.530	56.82706	0.4883917	0.65703279	-0.3638670425	0.668779504485879	0.339331619537275	liver	mouse
GSM284939.CEL	GSE11287	142441.4	386.5461	45.34046	0.9976798	0.2489787	1.0000000	2.339097e-02	0.000000e+00	0.088357581	1.560	47.99159	0.5380515	0.92714115	-0.3993714293	0.675602573556434	0.398457583547558	liver	mouse
GSM289441.CEL	GSE11496	152565.7	353.5987	38.01911	1.0729734	0.2974115	1.0036530	3.215481e-02	-4.061434e-03	0.167539452	1.430	41.44940	1.1362022	0.42648067	-0.3536690507	0.687214601865966	0.611825192802057	liver	mouse
GSM289438.CEL	GSE11496	162372.1	376.5436	39.85721	1.0642210	0.2877002	1.0035695	3.028585e-02	-5.802447e-03	0.188914361	1.410	45.92202	0.9265358	0.41845953	-0.2676649312	0.69454238625603	0.794344473007712	liver	mouse
GSM289440.CEL	GSE11496	151341.2	367.5091	39.28294	1.0685847	0.2931419	0.9981684	2.621390e-02	1.662265e-03	0.152375286	1.420	39.83430	1.0302202	0.52251848	-0.1058282035	0.688499283927906	0.650385604113111	liver	mouse
GSM289439.CEL	GSE11496	149816.4	362.7992	38.28518	1.0498572	0.2879262	0.9956402	2.602083e-02	7.084387e-03	0.147515586	1.120	38.17076	1.0610205	0.31153824	-0.1899363955	0.684682431637339	0.560411311053985	liver	mouse
GSM326980.CEL	GSE13044	149876.3	381.1818	42.86601	1.0612192	0.2814141	1.0142488	3.794606e-02	3.368082e-02	0.41620896	2.350	36.29064	2.9466743	0.75091893	-0.106310461	0.645221687421435	0.131105398457584	liver	mouse
GSM326982.CEL	GSE13044	163527.1	400.8131	45.90807	0.9737639	0.2478451	1.0003767	2.713639e-02	4.223203e-03	0.35241209	2.870	37.68697	2.0372208	0.85061543	-0.212028901	0.653762125598084	0.208226221079692	liver	mouse
GSM326950.CEL	GSE13044	157261.0	376.2235	42.79506	1.0500738	0.2764389	1.0062892	3.216158e-02	2.342403e-02	0.40389797	1.910	39.75208	2.7576071	0.57831835	-0.426924218	0.651691742281644	0.190231362467866	liver	mouse
GSM326948.CEL	GSE13044	164034.2	396.1153	45.54223	0.9854592	0.2469360	1.0000538	2.705103e-02	1.400882e-02	0.36586036	1.690	36.41355	2.3358776	0.47656536	-0.414148275	0.65446121336865	0.215938303341902	liver	mouse
GSM326978.CEL	GSE13044	148391.2	361.3077	40.98135	1.0402139	0.2761566	1.0191045	4.272507e-02	2.934274e-02	0.47062259	2.380	43.08201	2.3491035	0.83628549	-0.272620047	0.665300918250092	0.308483290488432	liver	mouse
GSM326946.CEL	GSE13044	158841.0	375.4344	43.08774	1.0210500	0.2609161	1.0018448	2.832450e-02	2.322070e-02	0.39716890	1.900	44.26813	2.3701600	0.44251998	-0.449500119	0.651927468898163	0.195372750642674	liver	mouse
GSM326952.CEL	GSE13044	155930.5	364.2270	41.60218	1.0774096	0.2824945	1.0119306	3.536796e-02	2.412191e-02	0.42037200	1.760	39.99538	3.3868808	0.54564315	-0.378300696	0.651680815351778	0.187660668380463	liver	mouse
GSM326974.CEL	GSE13044	159048.8	392.9770	45.04556	0.9980577	0.2555206	1.0009910	2.858145e-02	1.555313e-02	0.35730544	2.670	41.15765	2.2905502	0.70817881	-0.288539542	0.647980439578323	0.159383033419023	liver	mouse
GSM326976.CEL	GSE13044	156166.3	395.5097	45.07439	0.9913758	0.2549227	1.0013153	2.866021e-02	1.658110e-02	0.36513429	2.540	39.30087	2.1644801	0.77588365	-0.266761193	0.650207168133354	0.174807197943445	liver	mouse
GSM326944.CEL	GSE13044	158438.5	384.2815	44.12762	1.0201956	0.2615548	1.0015749	2.950512e-02	1.951381e-02	0.38497438	1.890	38.32228	2.6478035	0.42343860	-0.485750366	0.650175018368261	0.172236503856041	liver	mouse
GSM456396.CEL	GSE18293	137153.0	351.9285	40.24301	0.9851630	0.2546905	1.0000000	3.037449e-02	0.000000e+00	0.37450766	0.673	53.27853	0.4638649	0.34186033	-0.576302461	0.664397302194304	0.29305912596401	liver	mouse
GSM456395.CEL	GSE18293	127633.3	323.0816	37.47367	1.0727584	0.2838494	1.0138807	4.225212e-02	7.761357e-03	0.45611499	0.425	61.35352	0.4645436	0.30486596	-0.551873808	0.644088635120124	0.12853470437018	liver	mouse
GSM456394.CEL	GSE18293	138217.4	345.8652	39.68648	1.0480738	0.2773745	1.0235204	5.216961e-02	0.000000e+00	0.42636468	0.515	51.68041	0.5359120	0.16351173	-0.683126180	0.665770696404621	0.316195372750643	liver	mouse
GSM203971.CEL	GSE8249	116026.6	312.5623	36.35618	1.2004133	0.3263763	1.0102768	4.041441e-02	8.385795e-02	0.619101449	0.0519	61.48882	0.8022551	0.88357812	-0.182906623	0.602618535504155	0.0359897172236504	liver	mouse
GSM237763.CEL	GSE9338	124364.4	328.9955	37.08565	1.1121998	0.3154571	1.0083828	4.021718e-02	6.186515e-02	0.358162081	1.8600	80.15636	0.5161016	1.08960257	0.263594485	0.639123077606343	0.105398457583548	liver	mouse
GSM237764.CEL	GSE9338	127438.7	331.2947	38.38718	1.1695693	0.3212737	1.0023911	3.289724e-02	5.162857e-02	0.343656881	1.7100	86.00552	0.3371951	0.70338606	-0.003182790	0.643657260244185	0.123393316195373	liver	mouse
GSM252075.CEL	GSE9954	153349.4	369.9635	41.53123	1.0091547	0.2602577	1.0184268	4.407215e-02	2.007712e-02	0.532112414	2.2400	34.47264	2.0413542	0.64233824	-0.479198739	0.69419562226096	0.784061696658098	liver	mouse
GSM252074.CEL	GSE9954	155904.0	371.8977	41.72191	0.9830037	0.2494402	1.0118934	4.020225e-02	9.270882e-03	0.528867691	2.2900	34.92933	1.3753429	0.66259992	-0.429784172	0.69711014738052	0.845758354755784	liver	mouse
GSM252076.CEL	GSE9954	145843.6	350.8761	39.58005	1.0176127	0.2722355	1.0200817	4.699488e-02	4.822832e-02	0.568001207	2.6900	36.30254	2.2449490	1.02362049	-0.155147708	0.680083094446304	0.470437017994859	liver	mouse
GSM300678.CEL	GSE11899	164616.95	445.2771	50.64189	0.9447870	0.2424302	1.0000000	2.260031e-02	0.000000e+00	0.11398673	1.23000	36.25208	0.5330770	0.74933683	-0.600575581	0.703382039545022	0.943444730077121	liver	mouse
GSM300679.CEL	GSE11899	163698.09	444.8495	51.32924	0.9487765	0.2407120	0.9965682	2.212294e-02	0.000000e+00	0.10167077	1.44000	37.62849	0.5649107	0.90090730	-0.570505892	0.702094064126419	0.925449871465296	liver	mouse
GSM300680.CEL	GSE11899	168059.00	440.5461	50.74389	0.9385128	0.2375549	1.0006635	2.975639e-02	0.000000e+00	0.18822578	1.50000	41.76352	0.5463605	0.84612684	-0.533367838	0.701900554734809	0.920308483290488	liver	mouse
GSM300677.CEL	GSE11899	150853.18	443.2282	52.12080	0.9987075	0.2598854	1.0000000	2.932244e-02	0.000000e+00	0.16798716	1.37000	39.26345	0.6960921	0.78263844	-0.609343513	0.694208976496877	0.786632390745501	liver	mouse
GSM300676.CEL	GSE11899	151895.77	437.8010	50.96561	0.9993189	0.2575208	1.0000000	3.032674e-02	0.000000e+00	0.17469366	1.11000	39.71672	0.6741289	0.86012329	-0.626185995	0.695475038973635	0.817480719794344	liver	mouse
GSM301365.CEL	GSE11923	149927.09	363.1251	40.62216	0.9476357	0.2397297	1.0025587	3.182425e-02	-7.466610e-03	0.19461487	2.38000	81.22889	0.8073380	1.13489766	-0.295579305	0.691625035957912	0.722365038560411	liver	mouse
GSM301366.CEL	GSE11923	147981.50	367.9613	41.30951	0.9405004	0.2405464	0.9997611	2.956501e-02	-5.622026e-03	0.18013715	2.02000	77.70018	0.8148185	1.06279345	-0.264519370	0.688940415426097	0.665809768637532	liver	mouse
GSM301362.CEL	GSE11923	146930.68	379.4811	43.28507	0.9376711	0.2409773	0.9982331	2.831712e-02	-1.384214e-02	0.18587270	2.70000	85.25428	0.7834864	1.60454487	-0.234306715	0.688036642553886	0.640102827763496	liver	mouse
GSM301390.CEL	GSE11923	141624.50	357.0367	40.85054	0.9686026	0.2516136	1.0101471	3.631865e-02	4.761129e-03	0.21762813	2.69000	54.54255	1.1278375	1.96525532	-0.073412945	0.679364845726866	0.44987146529563	liver	mouse
GSM301364.CEL	GSE11923	146199.23	358.6869	39.84612	0.9726829	0.2485719	1.0071499	3.412948e-02	-1.149253e-03	0.19062573	2.46000	73.89693	0.9755460	1.21081875	-0.289390410	0.688582781312107	0.652956298200514	liver	mouse
GSM301388.CEL	GSE11923	147049.23	367.2525	41.56449	0.9289611	0.2393611	0.9987091	2.812721e-02	-5.860334e-03	0.15735366	2.40000	65.54997	0.8031919	1.32352291	-0.413091131	0.685977085341248	0.586118251928021	liver	mouse
GSM301349.CEL	GSE11923	149943.77	372.3370	41.99020	0.9630996	0.2425911	1.0110139	3.583738e-02	-7.350670e-03	0.20058090	2.31000	80.69827	0.8101449	1.00173807	-0.314926477	0.69439394163015	0.791773778920309	liver	mouse
GSM301358.CEL	GSE11923	145252.27	371.2220	42.31392	0.9529096	0.2463619	1.0083531	3.487446e-02	-9.979448e-03	0.20242249	2.84000	85.17974	0.8774637	1.71152763	-0.155742506	0.682934254618365	0.51413881748072	liver	mouse
GSM301363.CEL	GSE11923	146549.27	385.4204	43.83495	0.9124355	0.2419945	0.9922785	2.502617e-02	-1.445937e-02	0.17554092	2.68000	77.27712	0.6972949	1.43775201	-0.243794082	0.68527092403874	0.573264781491003	liver	mouse
GSM301395.CEL	GSE11923	126779.32	323.3219	36.93488	1.0256251	0.2871274	1.0160718	4.286832e-02	4.367189e-02	0.28168541	1.87000	62.81197	0.9911519	1.24826232	-0.515158304	0.654971858594733	0.218508997429306	liver	mouse
GSM301376.CEL	GSE11923	133563.00	338.9270	38.53130	1.0017811	0.2670120	1.0052375	3.385714e-02	2.315979e-02	0.21640162	2.07000	69.69000	1.0618119	1.19132134	-0.488773188	0.66573832143397	0.313624678663239	liver	mouse
GSM301372.CEL	GSE11923	146088.05	366.4895	41.17204	0.9369787	0.2403365	0.9933942	2.549391e-02	3.151559e-04	0.15755148	2.06000	69.37267	0.7177113	1.01319343	-0.371530563	0.686765213785331	0.604113110539846	liver	mouse
GSM301370.CEL	GSE11923	141948.82	356.3517	40.35831	0.9404066	0.2496422	0.9887783	2.226058e-02	1.257541e-02	0.16600386	1.96000	86.24732	0.6693405	0.95053085	-0.389066237	0.682440213123275	0.503856041131105	liver	mouse
GSM301377.CEL	GSE11923	140109.45	348.8653	39.56010	0.9984648	0.2589543	1.0046397	3.203655e-02	3.073762e-03	0.17919562	2.38000	66.25507	1.0161849	1.18344080	-0.397410240	0.681245573430795	0.488431876606684	liver	mouse
GSM301375.CEL	GSE11923	145326.64	363.3504	41.34276	0.9434220	0.2425112	0.9962195	2.783013e-02	-7.060594e-06	0.15543279	2.03000	76.70938	0.7247420	0.88956086	-0.477895657	0.683092040618767	0.521850899742931	liver	mouse
GSM301357.CEL	GSE11923	157279.41	393.8796	45.20521	0.9277860	0.2351787	1.0219670	4.507075e-02	-4.332976e-02	0.31256743	3.27000	74.83867	0.8634269	1.87600110	0.046205063	0.696898775861836	0.84318766066838	liver	mouse
GSM301353.CEL	GSE11923	149229.55	387.3266	44.35378	0.9240257	0.2379475	0.9907220	2.358170e-02	-1.300273e-02	0.16383373	2.44000	83.00525	0.6356954	1.15591605	-0.281440536	0.692492981420512	0.748071979434447	liver	mouse
GSM301360.CEL	GSE11923	145793.36	364.9071	41.06339	0.9402860	0.2431131	0.9925120	2.507460e-02	6.899253e-04	0.15602387	2.09000	83.80311	0.7265329	1.02226060	-0.400064335	0.685593494188851	0.57840616966581	liver	mouse
GSM301393.CEL	GSE11923	130157.41	331.1759	38.38939	1.0221498	0.2804672	1.0132395	4.059982e-02	3.191720e-02	0.24533661	2.28000	62.62722	1.0314975	1.30685563	-0.504581012	0.664130910520797	0.285347043701799	liver	mouse
GSM301379.CEL	GSE11923	137419.86	357.3596	40.75298	0.9731392	0.2599338	0.9961906	2.732475e-02	7.867615e-03	0.17644815	2.31000	70.96306	0.9105174	1.10782321	-0.443762142	0.678490139211058	0.429305912596401	liver	mouse
GSM301371.CEL	GSE11923	138465.77	356.0132	39.84169	0.9468961	0.2522831	0.9905173	2.407750e-02	2.131584e-02	0.18562447	1.73000	91.84766	0.6431083	1.12373394	-0.366209484	0.677073224914639	0.411311053984576	liver	mouse
GSM301380.CEL	GSE11923	149890.05	381.2534	43.57775	0.9305558	0.2370681	0.9960572	2.746369e-02	-1.786055e-02	0.17650792	2.50000	66.91834	0.7690438	0.93491327	-0.432580090	0.694590490780626	0.796915167095116	liver	mouse
GSM301389.CEL	GSE11923	147770.73	371.3730	42.32722	0.9328905	0.2365828	0.9978475	2.794794e-02	-6.884438e-03	0.16550264	2.42000	66.45885	0.8437282	1.32217765	-0.356383484	0.687759547514902	0.632390745501285	liver	mouse
GSM301387.CEL	GSE11923	139420.55	359.8553	40.49799	0.9596557	0.2548347	0.9933056	2.537680e-02	4.546955e-03	0.16204933	2.37000	75.89624	0.8339004	1.39353573	-0.282978138	0.678846257154129	0.439588688946015	liver	mouse
GSM301391.CEL	GSE11923	124833.59	313.5538	35.60675	1.0592233	0.2905351	1.0319470	5.148135e-02	5.930865e-02	0.31789234	1.98000	54.87131	1.4445460	1.39654600	-0.557660196	0.649750994509022	0.167095115681234	liver	mouse
GSM301394.CEL	GSE11923	128749.73	328.3039	37.50693	1.0224106	0.2800370	1.0111059	3.876153e-02	4.174216e-02	0.25639676	2.10000	66.07850	0.9778113	1.28605347	-0.545451006	0.661624708929942	0.275064267352185	liver	mouse
GSM301392.CEL	GSE11923	126393.27	327.8863	37.76191	1.0231030	0.2793089	1.0128922	4.049147e-02	5.339349e-02	0.28156820	1.88000	73.32377	0.9609802	1.09527625	-0.561733040	0.658650511187929	0.251928020565553	liver	mouse
GSM301369.CEL	GSE11923	144324.18	354.7133	40.06563	0.9674913	0.2510134	0.9976028	2.883142e-02	-3.362947e-04	0.16777759	2.45000	67.10557	0.9105555	1.11756266	-0.395188462	0.687968080556257	0.634961439588689	liver	mouse
GSM301356.CEL	GSE11923	151214.23	387.7065	43.70857	0.9208766	0.2345025	1.0063058	3.432249e-02	-2.236475e-02	0.22157392	2.90000	82.46552	0.7693410	1.54451078	-0.096242971	0.693931210235317	0.781491002570694	liver	mouse
GSM301384.CEL	GSE11923	147025.91	369.1757	41.43367	0.9348405	0.2423913	0.9983180	2.858043e-02	-3.343017e-03	0.16245677	1.97000	83.98958	0.7181495	0.98647388	-0.412983876	0.686311019872394	0.596401028277635	liver	mouse
GSM301385.CEL	GSE11923	145898.86	371.0855	42.55560	0.9446636	0.2437491	0.9922772	2.417756e-02	-5.221717e-03	0.15197527	2.29000	75.74230	0.7299264	1.19006233	-0.351441491	0.686050908976979	0.591259640102828	liver	mouse
GSM301348.CEL	GSE11923	149711.32	383.8849	43.59549	0.9120072	0.2341806	0.9939210	2.537342e-02	-1.374000e-02	0.16843445	2.15000	88.62296	0.6144628	0.96984173	-0.346089683	0.69117385401513	0.709511568123393	liver	mouse
GSM301386.CEL	GSE11923	141404.00	362.8779	40.80176	0.9617459	0.2500384	0.9929858	2.532794e-02	2.217063e-03	0.15034844	2.26000	70.59955	0.8378928	1.27141671	-0.354477377	0.680074518248683	0.467866323907455	liver	mouse
GSM301378.CEL	GSE11923	138187.00	348.9217	39.76630	0.9789964	0.2593711	1.0005748	3.012675e-02	6.838904e-03	0.18204196	2.21000	62.89337	0.9465803	1.08111683	-0.479232680	0.678483059283849	0.426735218508997	liver	mouse
GSM301351.CEL	GSE11923	147922.23	371.8094	42.55560	0.9392275	0.2427789	0.9955330	2.668320e-02	-7.344413e-03	0.15805002	2.10000	80.28136	0.7237086	0.97113817	-0.451270764	0.68947555510651	0.67866323907455	liver	mouse
GSM301368.CEL	GSE11923	145042.82	368.3360	41.42924	0.9399186	0.2410643	0.9948320	2.579587e-02	-3.959896e-03	0.15858013	2.26000	80.73225	0.7772141	1.13937331	-0.319872320	0.690388175212891	0.691516709511568	liver	mouse
GSM301373.CEL	GSE11923	142007.09	361.4492	40.75741	0.9554709	0.2466018	0.9964390	2.734007e-02	8.657295e-03	0.17926095	1.78000	69.80056	0.8375097	0.98097172	-0.365705365	0.680721348498531	0.483290488431877	liver	mouse
GSM301374.CEL	GSE11923	143848.09	356.1278	40.54899	0.9735151	0.2478973	1.0001366	2.987661e-02	8.545469e-06	0.16484633	2.05000	71.36963	0.8991304	1.10850507	-0.365378474	0.683842965500577	0.539845758354756	liver	mouse
GSM301355.CEL	GSE11923	143203.41	357.8889	40.40487	0.9601737	0.2517991	0.9921132	2.473086e-02	3.076100e-03	0.16628059	2.28000	75.61801	0.7360911	0.91868001	-0.392766701	0.684286425204633	0.555269922879177	liver	mouse
GSM301361.CEL	GSE11923	150871.68	383.2508	44.05446	0.9349806	0.2371384	1.0073886	3.637051e-02	-2.571294e-02	0.23063938	3.11000	92.99148	0.7146069	1.76775793	-0.122671214	0.690734409867164	0.696658097686375	liver	mouse
GSM301354.CEL	GSE11923	146492.18	381.3241	43.95468	0.9279139	0.2437360	0.9906821	2.366929e-02	-8.129954e-03	0.15605204	2.62000	73.28082	0.7256621	1.25550349	-0.336343881	0.689328633867401	0.673521850899743	liver	mouse
GSM301359.CEL	GSE11923	146589.86	364.3267	40.91927	0.9466806	0.2448955	0.9974782	2.878616e-02	1.613612e-03	0.16153010	2.25000	73.64705	0.8447822	1.14183544	-0.356884008	0.688133073129239	0.645244215938303	liver	mouse
GSM301382.CEL	GSE11923	145291.77	359.8035	40.28957	0.9625197	0.2455200	1.0043033	3.251136e-02	4.051074e-04	0.16296901	2.33000	61.41439	1.0555535	1.00595421	-0.430418901	0.685519446851084	0.575835475578406	liver	mouse
GSM301352.CEL	GSE11923	145709.59	375.2194	42.74850	0.9613648	0.2694448	1.0031155	3.550058e-02	2.234960e-02	0.17207100	2.12000	93.30907	0.6612891	1.03227259	-0.245546354	0.689509523584237	0.681233933161954	liver	mouse
GSM301381.CEL	GSE11923	147482.86	363.6682	41.15652	0.9681606	0.2473846	1.0083386	3.497453e-02	-5.217524e-03	0.18316691	2.35000	56.70985	1.1023835	1.19621843	-0.375086253	0.6938767534888	0.776349614395887	liver	mouse
GSM301383.CEL	GSE11923	149715.77	375.1749	42.43587	0.9376335	0.2373017	1.0000777	2.991739e-02	-9.499374e-03	0.17733932	2.54000	73.25716	0.8431005	1.25762671	-0.325850866	0.690544196272794	0.694087403598972	liver	mouse
GSM301367.CEL	GSE11923	148414.14	375.9748	42.70859	0.9203731	0.2346688	0.9966725	2.757756e-02	-1.504403e-02	0.17461122	2.69000	74.63827	0.7153799	1.21544582	-0.437691753	0.691889008245335	0.730077120822622	liver	mouse
GSM301350.CEL	GSE11923	147122.18	366.4958	41.38933	0.9696757	0.2438312	1.0072383	3.390140e-02	-4.411750e-03	0.18702987	2.02000	88.03876	0.8197449	1.06409123	-0.335981946	0.690020079287152	0.688946015424165	liver	mouse
GSM318912.CEL	GSE12712	149060.73	381.8613	43.48019	0.9680368	0.2503599	0.9993030	2.721925e-02	2.763767e-03	0.13259624	3.33000	61.39803	0.7823551	1.92868051	0.423000361	0.683267246784503	0.526992287917738	liver	mouse
GSM318909.CEL	GSE12712	161947.91	408.4970	46.67967	0.9410684	0.2346049	1.0033273	3.065457e-02	-1.105833e-02	0.18708403	3.75000	86.50359	0.4353991	1.75550282	0.593221672	0.691569597034784	0.717223650385604	liver	mouse
GSM318911.CEL	GSE12712	143362.73	385.7227	43.96798	0.9636676	0.2505158	1.0043659	3.088911e-02	6.436732e-03	0.17050946	3.51000	64.60942	0.7639296	1.79378577	0.700320773	0.675588043925277	0.395886889460154	liver	mouse
GSM318910.CEL	GSE12712	150345.91	388.2368	44.29392	0.9703305	0.2468542	0.9937584	2.645056e-02	9.123301e-05	0.12069243	3.38000	74.31829	0.6566966	1.56940277	0.342978302	0.683106726648115	0.524421593830334	liver	mouse
GSM319128.CEL	GSE12730	174157.18	437.0043	50.82592	0.9056482	0.2254395	0.9995633	2.188722e-02	7.247010e-03	0.33802097	3.20000	70.46424	0.6568372	0.68750836	-0.294042652	0.654139933135669	0.213367609254499	liver	mouse
GSM319127.CEL	GSE12730	171192.64	438.5181	51.23611	0.8749146	0.2205285	0.9960026	2.159254e-02	9.817598e-03	0.33273641	2.91000	71.56445	0.6493907	0.50936967	-0.418553520	0.656319280816114	0.231362467866324	liver	mouse
GSM319126.CEL	GSE12730	177058.09	455.7449	52.67954	0.8522495	0.2280418	0.9939639	2.107343e-02	1.630094e-04	0.32937158	3.31000	65.34804	0.5288655	0.74546328	-0.185293412	0.650042295609297	0.169665809768638	liver	mouse
GSM319903.CEL	GSE12748	176319.45	478.5092	55.06086	0.8379011	0.2233782	1.0000000	1.746997e-02	0.000000e+00	0.05029210	2.41000	45.76638	0.4840015	0.39956728	-0.125229300	0.650988783383226	0.177377892030848	liver	mouse
GSM319519.CEL	GSE12748	176689.86	479.8470	54.90122	0.8402368	0.2210582	1.0000000	2.973808e-02	0.000000e+00	0.14550105	1.95000	46.15243	0.5019692	0.26209892	-0.058103070	0.649737975945275	0.16452442159383	liver	mouse
GSM319609.CEL	GSE12748	178036.41	482.4244	55.10743	0.8249436	0.2204024	1.0000000	1.793219e-02	0.000000e+00	0.06265002	2.30000	49.79036	0.4279436	0.43827515	-0.068283014	0.657122589916953	0.241645244215938	liver	mouse
GSM327114.CEL	GSE13060	135371.41	314.4946	33.88617	1.0824923	0.2938474	1.0198517	4.408240e-02	1.873172e-02	0.34126929	0.63400	87.27836	1.1368652	0.72769270	-0.389075422	0.659847554850086	0.25706940874036	liver	mouse
GSM327113.CEL	GSE13060	158973.00	364.8285	40.89045	0.9707267	0.2446385	0.9901708	2.275479e-02	-5.893107e-03	0.19197024	1.62000	58.47657	0.7089269	0.87545079	-0.468311115	0.695144624645881	0.80719794344473	liver	mouse
GSM327122.CEL	GSE13060	149513.50	348.3247	38.44704	1.0415598	0.2608065	0.9983886	2.661887e-02	6.770205e-03	0.22293986	0.36200	68.68177	1.0705979	0.57925633	-0.495247190	0.677884386023089	0.413881748071979	liver	mouse
GSM327120.CEL	GSE13060	142203.86	343.0274	37.27634	1.0832931	0.2785149	1.0086840	3.587972e-02	2.550269e-02	0.27519940	0.26600	62.77064	1.2816752	0.53278385	-0.404654306	0.669653687796747	0.341902313624679	liver	mouse
GSM327103.CEL	GSE13060	159539.68	371.0228	41.46915	0.9701472	0.2465351	0.9929762	2.417693e-02	-1.038783e-02	0.23615869	1.68000	60.66650	0.7615044	0.72721294	-0.406632576	0.700344352899541	0.886889460154242	liver	mouse
GSM327106.CEL	GSE13060	164893.86	368.3727	41.10552	1.0009699	0.2481012	0.9951178	2.552093e-02	-1.640278e-02	0.23643985	0.98900	79.19628	0.8809857	0.61738227	-0.449361760	0.70386782947647	0.951156812339332	liver	mouse
GSM327117.CEL	GSE13060	158159.59	343.1213	37.97920	1.0676764	0.2732442	1.0057971	3.378615e-02	-9.317482e-04	0.22022507	0.65000	74.42996	1.3252441	0.52351776	-0.615040767	0.692063333796402	0.735218508997429	liver	mouse
GSM327129.CEL	GSE13060	142387.50	327.4347	36.03246	1.0513749	0.2687696	1.0099728	3.578612e-02	3.706726e-03	0.29720260	0.13500	107.04748	0.9068362	0.63389750	-0.517398694	0.660732220476737	0.262210796915167	liver	mouse
GSM327104.CEL	GSE13060	148030.32	352.4135	38.48473	1.0023290	0.2572574	1.0083569	3.687973e-02	8.305418e-03	0.22954377	1.15000	68.64345	1.0894513	0.67196831	-0.428885163	0.688470145502971	0.647814910025707	liver	mouse
GSM327101.CEL	GSE13060	162661.32	368.3170	40.79067	1.0242277	0.2622545	0.9988986	2.862497e-02	-1.460206e-02	0.23920432	0.91100	56.28477	0.9062063	0.69980918	-0.455713253	0.698155680801564	0.858611825192802	liver	mouse
GSM327105.CEL	GSE13060	134733.23	297.7629	31.03479	1.2177665	0.3653330	1.0807316	9.393638e-02	6.836438e-02	0.45510538	5.05000	79.59300	1.9526027	4.37853587	3.195339315	0.671776462431599	0.354755784061697	liver	mouse
GSM327109.CEL	GSE13060	149873.14	363.2228	39.79291	1.0027402	0.2578246	0.9992658	2.970528e-02	6.178069e-03	0.19881534	0.97700	67.45807	0.9065473	0.61062993	-0.345518604	0.68883745278308	0.660668380462725	liver	mouse
GSM327118.CEL	GSE13060	150266.95	344.8519	37.81734	1.0436270	0.2599372	0.9987540	2.709851e-02	5.554350e-03	0.22504437	0.33300	73.25470	1.0639901	0.59003346	-0.518107681	0.679489181573325	0.455012853470437	liver	mouse
GSM327115.CEL	GSE13060	151950.73	350.1312	38.43817	1.0561307	0.2662046	0.9998061	2.898026e-02	8.484072e-03	0.20491902	0.50300	54.46114	1.2860791	0.52746615	-0.474927839	0.684687140540033	0.562982005141388	liver	mouse
GSM327128.CEL	GSE13060	144281.91	332.7843	36.77080	1.0504830	0.2664334	1.0046382	3.384843e-02	-3.427792e-04	0.28028616	0.21500	83.52413	0.8499165	0.79986993	-0.435253129	0.664413174376495	0.295629820051414	liver	mouse
GSM327116.CEL	GSE13060	158034.73	348.4452	38.73085	1.0398088	0.2648823	0.9987406	2.854759e-02	-3.217678e-04	0.20199059	0.71400	79.75703	1.0034397	0.44628841	-0.559931523	0.69263183886169	0.753213367609255	liver	mouse
GSM327055.CEL	GSE13060	160774.64	363.4213	39.76852	1.0135359	0.2588323	0.9963041	2.745018e-02	-4.071421e-03	0.22574450	1.34000	57.13660	0.9049804	0.80716021	-0.349960537	0.692771242134775	0.758354755784062	liver	mouse
GSM327107.CEL	GSE13060	163892.59	367.2768	40.98357	0.9600812	0.2375636	0.9972253	2.623482e-02	-1.379730e-02	0.22643605	1.26000	58.12898	0.7730785	0.56720581	-0.407932967	0.701896711580961	0.917737789203085	liver	mouse
GSM327108.CEL	GSE13060	164573.73	376.7396	42.24740	0.9586781	0.2389272	0.9920995	2.265180e-02	-1.564237e-02	0.23202769	1.43000	55.99952	0.7167870	0.58951283	-0.477775270	0.70288991292453	0.938303341902314	liver	mouse
GSM327125.CEL	GSE13060	149018.41	350.4794	38.77963	1.0439538	0.2614560	0.9995388	2.839183e-02	6.026080e-04	0.23471606	0.20900	74.58292	0.8390734	0.53208152	-0.531723614	0.674442785566339	0.38560411311054	liver	mouse
GSM327112.CEL	GSE13060	155058.23	361.8647	40.13437	1.0012997	0.2524984	0.9896993	2.264364e-02	2.712970e-03	0.16529031	0.97100	56.48825	0.9465936	0.56303287	-0.438933472	0.692895832563733	0.760925449871465	liver	mouse
GSM327102.CEL	GSE13060	161528.45	355.0820	38.97696	0.9826368	0.2637970	1.0177531	4.370840e-02	-9.157404e-03	0.30993314	2.76000	58.52391	0.8588860	2.09749454	0.022772157	0.695269384268858	0.812339331619537	liver	mouse
GSM327110.CEL	GSE13060	160683.09	367.0603	40.59333	1.0031576	0.2576000	0.9924521	2.453007e-02	-5.531141e-03	0.20757443	1.25000	71.08291	0.7369408	0.59470055	-0.477552710	0.701640647778569	0.90745501285347	liver	mouse
GSM327111.CEL	GSE13060	164777.45	376.8405	42.02124	0.9655204	0.2407998	0.9883020	2.152708e-02	-9.895203e-03	0.20880793	1.20000	58.28185	0.7113562	0.47925434	-0.502650995	0.701841761276443	0.915167095115681	liver	mouse
GSM327161.CEL	GSE13063	169676.14	374.9758	41.93477	0.9962295	0.2499688	1.0000000	2.125018e-02	0.000000e+00	0.08793313	1.02000	49.21919	0.8857604	0.47346501	-0.501110905	0.70212585535414	0.928020565552699	liver	mouse
GSM327159.CEL	GSE13063	171814.91	374.9873	41.93699	0.9924278	0.2504017	1.0000000	2.239353e-02	0.000000e+00	0.11571122	0.88700	49.23734	0.9294199	0.50788639	-0.558685679	0.706583957557155	0.982005141388175	liver	mouse
GSM327160.CEL	GSE13063	172863.18	381.0655	42.75293	0.9904782	0.2467412	1.0000000	2.007599e-02	0.000000e+00	0.04909246	1.07000	50.96885	0.8226539	0.47169632	-0.520132092	0.705024965606128	0.969151670951157	liver	mouse
GSM329291.CEL	GSE13149	98163.32	261.0961	28.54260	1.4086064	0.4231709	1.0638840	7.050081e-02	5.955192e-02	0.39627520	0.48200	147.68428	0.6456396	0.77260213	-0.553231610	0.554413090298836	0.0077120822622108	liver	mouse
GSM329289.CEL	GSE13149	114712.59	295.2161	35.20321	1.2357647	0.3525298	0.9948008	2.692368e-02	3.769920e-03	0.19714618	1.51000	64.09881	1.4733400	0.39992635	-0.093773885	0.568868117137011	0.0179948586118252	liver	mouse
GSM329288.CEL	GSE13149	132465.45	350.2413	41.40706	1.0587169	0.2772641	1.0000000	3.377952e-02	-4.478880e-02	0.25881005	2.16000	47.90504	1.2293599	0.53616049	-0.213718389	0.618195203986913	0.0719794344473008	liver	mouse
GSM329290.CEL	GSE13149	113923.14	323.0119	36.44930	1.3393537	0.4211443	1.1084401	9.226430e-02	1.061167e-02	0.47835330	1.25000	102.75644	0.7005702	0.82655858	-0.333168968	0.614105812904792	0.0539845758354756	liver	mouse
GSM329292.CEL	GSE13149	116397.00	290.9252	34.70655	1.2013747	0.3316164	1.0052435	3.770113e-02	0.000000e+00	0.26252210	1.75000	50.76653	1.5527841	0.91934888	-0.274581860	0.616665476005018	0.0591259640102828	liver	mouse
GSM329286.CEL	GSE13149	130187.91	348.3651	40.69311	1.0574402	0.2844613	1.0040893	3.765479e-02	-2.205222e-02	0.28644747	1.76000	47.59942	1.2730961	0.37220519	-0.319404262	0.605431837959534	0.0411311053984576	liver	mouse
GSM329287.CEL	GSE13149	117269.41	296.0059	36.19210	1.2147204	0.3521339	0.9883010	2.328759e-02	0.000000e+00	0.18395395	1.36000	60.55238	1.3541939	0.40116889	-0.236567008	0.56710860928569	0.0154241645244216	liver	mouse
GSM329293.CEL	GSE13149	112883.82	281.2059	33.41168	1.2227111	0.3467503	1.0068650	3.927592e-02	0.000000e+00	0.26052038	1.67000	56.76283	1.5854163	0.89593055	-0.238027756	0.610044326003192	0.051413881748072	liver	mouse
GSM329295.CEL	GSE13149	114673.27	281.4513	32.91280	1.1872575	0.3261897	1.0004630	3.763667e-02	0.000000e+00	0.25124345	1.30000	55.04638	1.6481505	0.55528897	-0.523100245	0.605576402701128	0.0437017994858612	liver	mouse
GSM329294.CEL	GSE13149	103613.91	237.4749	28.19450	1.3815202	0.4054151	1.0378144	6.430665e-02	6.964683e-02	0.33514840	0.76500	48.22753	2.5417050	0.64539573	-0.297054859	0.562462688802134	0.0102827763496144	liver	mouse
GSM341701.CEL	GSE13583	165816.36	409.7887	46.94131	0.9575806	0.2332203	1.0000000	2.035396e-02	0.000000e+00	0.06098161	2.08000	37.62699	0.8318078	1.00639870	-0.431491333	0.701706453023832	0.912596401028278	liver	mouse
GSM341700.CEL	GSE13583	164191.18	408.4425	46.51338	0.9439497	0.2341645	1.0000000	2.150621e-02	0.000000e+00	0.09441739	2.20000	37.04207	0.7513627	1.40425099	-0.362600770	0.699935174792532	0.881748071979435	liver	mouse
GSM341702.CEL	GSE13583	167075.00	409.4930	46.59098	0.9605839	0.2366709	1.0000000	2.254809e-02	0.000000e+00	0.08750438	2.25000	38.79918	0.9179837	1.03448670	-0.455451678	0.702904798721304	0.940874035989717	liver	mouse
GSM359840.CEL	GSE14395	131473.86	298.0699	31.40063	1.2918914	0.3868981	1.0031218	3.006028e-02	-2.701782e-03	0.27605379	1.10000	50.69556	4.5986040	1.20112417	-0.007432617	0.661193839761955	0.269922879177378	liver	mouse
GSM359838.CEL	GSE14395	135407.86	301.0671	32.13011	1.2745313	0.3808794	1.0013659	2.794347e-02	-7.103060e-03	0.28197406	1.37000	64.79072	3.8364970	1.42426543	0.133078890	0.664959534639702	0.303341902313625	liver	mouse
GSM359834.CEL	GSE14395	138115.36	302.3439	32.60016	1.2372819	0.3646527	1.0000724	2.659159e-02	-1.098198e-02	0.26716575	1.46000	53.23420	4.2408789	1.29078774	0.180725803	0.67298691763297	0.375321336760925	liver	mouse
GSM359839.CEL	GSE14395	125083.77	267.6562	27.00162	1.3908082	0.4358903	1.0142081	3.995128e-02	6.382261e-03	0.32265681	0.89500	52.13783	6.2859613	1.09639001	0.181814312	0.645330791263699	0.136246786632391	liver	mouse
GSM359832.CEL	GSE14395	136445.64	301.1074	32.10572	1.2853087	0.3930532	1.0024555	2.899787e-02	-1.011291e-02	0.28162333	1.61000	58.44702	4.1512478	0.96787412	0.268981254	0.673420153727842	0.377892030848329	liver	mouse
GSM359833.CEL	GSE14395	131808.73	286.0857	29.83304	1.3449064	0.4271999	1.0096227	3.529445e-02	-7.480938e-03	0.29826331	1.44000	56.62703	5.0377758	1.09210496	0.219245157	0.666523726139672	0.32133676092545	liver	mouse
GSM417930.CEL	GSE16675	156655.23	406.3142	48.05437	1.0009807	0.2692567	1.0033744	3.144655e-02	1.995469e-02	0.50012734	2.50000	47.70843	0.4298935	0.80386422	-0.280955284	0.653894028296252	0.210796915167095	liver	mouse
GSM417935.CEL	GSE16675	152252.05	400.4190	47.88364	1.0526673	0.2844668	1.0057162	3.467705e-02	3.474638e-02	0.52178479	4.22000	53.85717	0.5420727	1.53078068	0.268564410	0.643728514485616	0.125964010282776	liver	mouse
GSM417931.CEL	GSE16675	150599.00	396.3886	46.99009	1.0265078	0.2629284	1.0077342	3.595531e-02	5.515455e-02	0.52070669	3.13000	56.87539	0.5714505	0.96102972	-0.174946079	0.656696909619717	0.236503856041131	liver	mouse
GSM417933.CEL	GSE16675	148347.82	390.9952	46.63090	1.0732911	0.2949023	1.0140004	4.446097e-02	4.304980e-02	0.55716485	5.24000	44.12072	0.6603247	2.80714028	1.265362874	0.63602693725112	0.0976863753213368	liver	mouse
GSM417928.CEL	GSE16675	151188.32	382.3993	45.65309	1.0441029	0.2787370	1.0116714	3.504542e-02	4.168381e-02	0.50630432	3.67000	55.92062	0.5760037	0.85292045	-0.226239151	0.645264969961442	0.133676092544987	liver	mouse
GSM417934.CEL	GSE16675	151279.45	393.4825	46.26283	1.0464593	0.2756495	1.0090153	3.833781e-02	6.590190e-02	0.50516703	4.68000	53.69474	0.6328106	1.97223134	0.352239149	0.645864280456679	0.138817480719794	liver	mouse
GSM417932.CEL	GSE16675	149538.09	388.7561	45.93468	1.0287712	0.2744446	1.0071312	3.263884e-02	5.532977e-02	0.51174921	3.28000	53.52432	0.4650238	0.76814630	-0.246248033	0.648119191264635	0.161953727506427	liver	mouse
GSM417927.CEL	GSE16675	152736.32	389.5285	46.22957	1.0215432	0.2755856	1.0077311	3.326555e-02	5.741626e-02	0.51664553	2.42000	58.55916	0.4289229	0.71909211	-0.369649418	0.651233007786507	0.179948586118252	liver	mouse
GSM417929.CEL	GSE16675	151121.23	402.7382	47.88364	1.0250535	0.2752753	1.0068433	3.253896e-02	3.563563e-02	0.50449534	3.43000	55.15086	0.4640673	0.99718034	-0.117246720	0.645879742992293	0.141388174807198	liver	mouse
GSM465514.CEL	GSE18745	149080.59	369.4715	42.20527	1.0016009	0.2630226	1.0000000	1.917833e-02	0.000000e+00	0.14705442	1.93000	39.11138	1.9482060	1.06003103	-0.489774041	0.691797466931946	0.724935732647815	liver	mouse
GSM465512.CEL	GSE18745	142678.27	362.3112	41.25629	1.0294704	0.2690399	1.0000000	1.928725e-02	0.000000e+00	0.04457358	1.77000	38.08321	2.1048364	0.87304645	-0.485738219	0.681837478856609	0.491002570694087	liver	mouse
GSM465509.CEL	GSE18745	133649.86	339.4192	37.89716	1.0869130	0.2858447	1.0000000	2.412033e-02	0.000000e+00	0.12534636	1.70000	38.58954	2.4731108	1.08088818	-0.383681747	0.666961047535057	0.329048843187661	liver	mouse
GSM471026.CEL	GSE19032	150754.41	358.6063	41.00796	0.9817728	0.2556980	1.0000000	4.440892e-16	2.069186e-02	0.24835044	1.71000	36.87284	1.0760157	1.18424803	-0.302639724	0.680312215465458	0.475578406169666	liver	mouse
GSM471025.CEL	GSE19032	170664.23	390.3754	43.79726	0.9263221	0.2291908	1.0000000	4.440892e-16	-2.069186e-02	0.24835044	1.48000	38.53796	0.7877915	0.80311134	-0.517825030	0.704044263655468	0.953727506426735	liver	mouse
GSM491308.CEL	GSE19675	167899.86	394.8881	44.85045	0.9661535	0.2438953	0.9955156	2.515973e-02	-1.586583e-02	0.19281254	2.42000	44.32142	1.0531815	0.73619901	-0.327761862	0.706797766514791	0.984575835475578	liver	mouse
GSM491306.CEL	GSE19675	161103.36	368.1142	41.58444	0.9785402	0.2484825	0.9932848	2.472153e-02	1.146616e-02	0.13652861	1.98000	51.39790	0.9517794	0.84086672	-0.415607150	0.695781634590794	0.822622107969152	liver	mouse
GSM491305.CEL	GSE19675	166727.82	372.4327	41.37602	0.9862674	0.2544008	0.9928031	2.537486e-02	2.715946e-03	0.14608362	2.16000	45.82691	1.1709222	1.16020114	-0.395371800	0.700455259492739	0.889460154241645	liver	mouse
GSM491307.CEL	GSE19675	151060.32	346.2079	37.51358	1.0777906	0.2864855	1.0715193	8.855574e-02	-2.099183e-03	0.29341294	1.09000	71.08349	1.0392968	1.03081996	-0.431314468	0.683728172691353	0.537275064267352	liver	mouse
GSM530643.CEL	GSE21224	160228.50	387.1550	44.16975	0.9687092	0.2403071	1.0028753	3.254159e-02	4.127570e-02	0.34174369	1.46000	34.90399	1.8307553	0.59596337	-0.458070080	0.697301489909141	0.850899742930591	liver	mouse
GSM530639.CEL	GSE21224	173058.36	435.9832	51.11860	0.9162417	0.2311524	0.9951555	2.526377e-02	-1.919505e-02	0.27045001	2.45000	36.96601	1.3865398	0.56052245	-0.548805132	0.678511373031535	0.431876606683805	liver	mouse
GSM530640.CEL	GSE21224	171312.50	440.4059	51.08756	0.8827073	0.2270836	0.9878577	2.235449e-02	-6.213792e-03	0.23380612	2.23000	38.07907	1.1373457	0.58563438	-0.493133825	0.68496382734067	0.568123393316195	liver	mouse
GSM530645.CEL	GSE21224	168672.86	391.2098	44.79058	0.9588605	0.2379631	1.0063999	3.286460e-02	1.413106e-02	0.29245173	1.45000	34.42272	1.8935830	0.54350749	-0.478398972	0.701612247572997	0.902313624678663	liver	mouse
GSM530649.CEL	GSE21224	170842.91	403.8197	45.75730	0.9202374	0.2330955	1.0021717	3.022414e-02	1.742784e-02	0.31285721	2.28000	36.30658	1.3883714	0.81769141	-0.332762033	0.699761580223799	0.876606683804627	liver	mouse
GSM530646.CEL	GSE21224	166596.82	401.7775	46.05663	0.9656068	0.2370794	1.0017999	3.210386e-02	1.195231e-02	0.28931543	1.44000	36.82250	1.6401235	0.66774372	-0.424671144	0.702058251863218	0.922879177377892	liver	mouse
GSM530641.CEL	GSE21224	171812.00	441.1717	51.65517	0.8969713	0.2296693	0.9915644	2.294160e-02	-8.567332e-03	0.25055860	2.29000	38.93253	1.2126743	0.56600529	-0.560970155	0.687300392610291	0.61439588688946	liver	mouse
GSM530650.CEL	GSE21224	158602.18	371.6287	42.46247	1.0244341	0.2610002	1.0239976	4.779175e-02	4.162828e-02	0.38635099	1.12000	33.11113	2.3859436	0.56601937	-0.369229229	0.691919619286659	0.732647814910026	liver	mouse
GSM530644.CEL	GSE21224	168120.14	399.7421	45.62648	0.9401014	0.2312526	0.9996233	2.930647e-02	1.782694e-02	0.29597869	1.45000	35.46363	1.6111799	0.60727042	-0.482346886	0.706347540262256	0.979434447300771	liver	mouse
GSM530642.CEL	GSE21224	166404.91	430.5727	50.16518	0.9167057	0.2307780	0.9939574	2.477564e-02	2.293736e-03	0.24050473	2.12000	39.96351	1.3591506	0.52350548	-0.490101158	0.684032343855977	0.544987146529563	liver	mouse
GSM530648.CEL	GSE21224	165392.45	386.1563	43.80169	0.9559038	0.2462988	1.0099893	3.636508e-02	3.256843e-02	0.33422889	2.42000	35.86567	1.6828762	0.68923678	-0.264638510	0.696683440118619	0.838046272493573	liver	mouse
GSM530647.CEL	GSE21224	162414.41	395.0916	45.23846	0.9318147	0.2349359	1.0001207	2.955653e-02	2.194729e-02	0.30598856	2.34000	35.23382	1.6324928	0.83098134	-0.310547984	0.695932141399499	0.825192802056555	liver	mouse
GSM574166.CEL	GSE23408	153021.86	368.3050	42.26736	0.9667943	0.2565218	1.0337967	5.022437e-02	7.597289e-02	0.77290462	2.74000	47.79905	0.5015476	1.13758679	-0.191659086	0.692158728370069	0.737789203084833	liver	mouse
GSM574167.CEL	GSE23408	153688.05	382.2289	43.75513	0.9581272	0.2542773	1.0247697	4.606458e-02	6.265780e-02	0.74344558	2.18000	48.35274	0.5173547	0.86488857	-0.275626016	0.691841265159275	0.727506426735218	liver	mouse
GSM574168.CEL	GSE23408	155150.18	370.4234	41.57779	0.9468002	0.2529389	1.0227313	4.754760e-02	9.897721e-02	0.81261724	1.90000	52.71375	0.4326791	0.80317658	-0.332804252	0.692738440099972	0.755784061696658	liver	mouse
GSM602523.CEL	GSE24451	166960.41	425.4927	49.11864	1.0600241	0.2736692	1.0000000	2.172089e-02	0.000000e+00	0.07465882	2.35000	46.84260	0.9417599	1.15084013	-0.341411220	0.703601436685909	0.946015424164524	liver	mouse
GSM602522.CEL	GSE24451	168745.82	426.8290	49.63748	1.0418882	0.2666940	1.0000000	2.108893e-02	0.000000e+00	0.07094452	2.53000	45.73931	0.8769693	1.19710410	-0.438333515	0.703733649951642	0.948586118251928	liver	mouse
GSM602521.CEL	GSE24451	170344.32	429.3370	49.71065	1.0297760	0.2622111	1.0000000	1.962176e-02	0.000000e+00	0.06701632	2.19000	51.61323	0.7795968	1.18868926	-0.372046299	0.704434691873706	0.958868894601542	liver	mouse
GSM664751.CEL	GSE26986	158094.77	386.5905	44.56442	0.9776110	0.2479779	1.0000000	4.440892e-16	-4.897477e-03	0.15256388	2.67000	48.62666	0.9688850	1.20383863	-0.113321513	0.687432688797453	0.619537275064267	liver	mouse
GSM664753.CEL	GSE26986	157944.41	382.0660	44.04780	0.9918804	0.2499068	1.0000000	4.440892e-16	4.897477e-03	0.15256388	1.97000	46.64288	1.0798210	1.28444339	-0.376059151	0.688614534941157	0.655526992287918	liver	mouse
GSM720812.CEL	GSE29097	146643.82	353.2609	38.70202	0.9667722	0.2534025	0.9959448	2.719677e-02	3.819835e-03	0.18707221	2.06000	56.87023	0.8314800	1.21959465	-0.160500152	0.684101081109366	0.552699228791774	liver	mouse
GSM720810.CEL	GSE29097	140956.55	357.9394	39.30955	0.9617813	0.2505810	0.9993958	2.871691e-02	6.469764e-03	0.21633665	1.94000	60.62099	0.7737160	1.12566812	-0.208445216	0.67410843525276	0.383033419023136	liver	mouse
GSM720809.CEL	GSE29097	153587.27	369.7115	40.23192	0.9401249	0.2459526	0.9955535	2.714647e-02	-5.506414e-03	0.21320460	1.90000	50.28926	0.8634743	1.10625863	-0.294965425	0.693632830557827	0.768637532133676	liver	mouse
GSM720815.CEL	GSE29097	137740.32	342.6070	37.57123	0.9981832	0.2575116	1.0128675	3.819327e-02	2.118396e-02	0.27250707	1.90000	62.86674	1.0295541	1.20863144	-0.181215722	0.671569398486058	0.349614395886889	liver	mouse
GSM720819.CEL	GSE29097	148779.59	363.1984	40.33613	0.9479867	0.2425183	0.9954060	2.764594e-02	-9.302878e-04	0.20464696	2.28000	59.48226	0.7768223	1.32910883	-0.254209928	0.684832714606363	0.565552699228792	liver	mouse
GSM720808.CEL	GSE29097	146086.41	357.1520	39.16321	0.9461272	0.2469644	0.9983858	2.807215e-02	6.392908e-03	0.21744480	2.08000	64.49524	0.7498271	1.20283202	-0.180637274	0.680141103880786	0.473007712082262	liver	mouse
GSM720805.CEL	GSE29097	156862.64	379.7459	42.19862	0.9460624	0.2470163	1.0041807	3.418591e-02	-2.785187e-02	0.27372820	2.51000	55.81107	0.7633993	1.70349518	-0.072795523	0.689626130410232	0.683804627249357	liver	mouse
GSM720804.CEL	GSE29097	146511.00	368.4843	40.53347	0.9480017	0.2455522	1.0006335	3.067038e-02	-1.372133e-03	0.20747883	2.04000	63.34248	0.7988302	1.33925982	-0.201855697	0.680545433183314	0.480719794344473	liver	mouse
GSM720814.CEL	GSE29097	145694.32	351.3512	38.68207	0.9818722	0.2600762	1.0031476	3.264558e-02	4.236757e-03	0.21350500	1.82000	48.17980	1.1426504	1.42598132	-0.087127205	0.678852010597887	0.442159383033419	liver	mouse
GSM720816.CEL	GSE29097	158767.27	376.5003	41.73522	0.9272952	0.2390771	1.0013593	3.076008e-02	-2.407882e-02	0.25151039	1.72000	50.04211	0.7880297	0.89527797	-0.302884894	0.69792010187974	0.853470437017995	liver	mouse
GSM720807.CEL	GSE29097	142688.86	350.8253	37.90382	1.0031348	0.2666617	1.0071015	3.547858e-02	1.468252e-02	0.22714627	1.85000	47.70938	1.1608462	1.30922675	-0.029872740	0.675036997910458	0.388174807197943	liver	mouse
GSM720802.CEL	GSE29097	161853.32	396.9010	43.67309	0.8976729	0.2342101	0.9968210	2.713810e-02	-3.473975e-02	0.25029545	1.67000	53.21681	0.5928236	0.69176752	-0.381158383	0.698783106288233	0.866323907455013	liver	mouse
GSM720803.CEL	GSE29097	145334.82	353.7882	38.87497	0.9558018	0.2479568	0.9911426	2.391381e-02	5.073154e-03	0.19024006	2.09000	62.95077	0.7708813	1.09768665	-0.154335246	0.678664511307819	0.437017994858612	liver	mouse
GSM720806.CEL	GSE29097	137413.27	337.4632	36.90384	1.0023622	0.2642944	0.9996954	2.945255e-02	2.059266e-02	0.24121344	1.86000	67.62837	0.8886192	1.16314520	-0.124140271	0.665791000544745	0.318766066838046	liver	mouse
GSM720811.CEL	GSE29097	157331.64	384.6851	42.96579	0.9214478	0.2433687	0.9998117	2.949710e-02	-1.800008e-02	0.23832156	1.77000	53.27529	0.6595270	0.85076312	-0.286614672	0.698213539883714	0.861182519280206	liver	mouse
GSM720813.CEL	GSE29097	153021.36	371.2949	40.72415	0.9432462	0.2472970	0.9975444	2.752112e-02	-3.698607e-03	0.21142063	1.65000	48.42854	0.7998568	0.94654823	-0.361364079	0.696425359990863	0.827763496143959	liver	mouse
GSM720817.CEL	GSE29097	138571.82	334.6404	36.54686	1.0072907	0.2657060	1.0098671	3.632439e-02	1.767220e-02	0.23333946	1.96000	61.00914	1.0557559	1.35831859	-0.028174715	0.671654861880533	0.352185089974293	liver	mouse
GSM720818.CEL	GSE29097	149842.32	354.1385	39.04348	0.9674809	0.2497517	0.9997770	2.987782e-02	-8.046777e-04	0.21322569	1.58000	50.26076	0.9953900	0.90555668	-0.327167479	0.685823924141527	0.580976863753213	liver	mouse
GSM732114.CEL	GSE29572	147112.14	355.3080	40.58668	1.0062558	0.2588757	1.0000000	2.930518e-02	0.000000e+00	0.17215382	1.13000	52.25579	1.1958017	0.94226979	-0.328728943	0.677941827586342	0.416452442159383	liver	mouse
GSM732115.CEL	GSE29572	162671.09	383.5545	44.26731	0.9495909	0.2378186	0.9999645	2.491867e-02	0.000000e+00	0.16317369	1.41000	79.16427	0.6911403	1.08499138	-0.383847616	0.693798571022486	0.773778920308483	liver	mouse
GSM732119.CEL	GSE29572	156551.05	374.5962	42.77067	0.9755832	0.2493765	1.0000000	2.967737e-02	0.000000e+00	0.14281602	1.41000	67.79546	1.0318440	1.20632706	-0.289941359	0.687383420762863	0.616966580976864	liver	mouse
GSM732118.CEL	GSE29572	157549.14	372.5705	42.76624	0.9887718	0.2476935	1.0000000	2.762136e-02	0.000000e+00	0.15739228	1.07000	65.08849	0.9539266	0.91238772	-0.412306673	0.688898819225143	0.663239074550129	liver	mouse
GSM732113.CEL	GSE29572	162023.32	396.6125	46.00785	0.9271957	0.2363867	0.9951888	2.346021e-02	0.000000e+00	0.17496583	1.57000	54.78827	0.6909489	1.13956413	-0.151398592	0.686838738691095	0.606683804627249	liver	mouse
GSM732117.CEL	GSE29572	143400.82	349.1319	39.77517	0.9940517	0.2670091	1.0011047	3.248248e-02	7.586501e-03	0.23260983	1.48000	59.55599	1.0394760	1.28613601	-0.273292934	0.671791816417065	0.3573264781491	liver	mouse
GSM732116.CEL	GSE29572	157509.68	380.2138	43.45136	0.9665470	0.2430442	1.0000000	3.090051e-02	0.000000e+00	0.18991468	1.25000	51.47198	1.1833351	0.82985669	-0.357134940	0.688635750211121	0.658097686375321	liver	mouse
GSM812578.CEL	GSE32706	167640.91	416.9645	47.81712	0.8839371	0.2246980	1.0073362	3.633269e-02	-1.446741e-03	0.20149717	1.54000	66.17417	0.5891116	0.83308508	-0.327567016	0.699873346684103	0.879177377892031	liver	mouse
GSM812607.CEL	GSE32706	160303.27	408.7067	47.55105	0.8901306	0.2298387	1.0030567	3.196678e-02	2.676167e-03	0.18926955	1.51000	51.47747	0.6971259	0.87452372	-0.424932577	0.695009626145545	0.804627249357326	liver	mouse
GSM812608.CEL	GSE32706	169099.64	419.8503	48.75502	0.8802621	0.2206592	0.9987624	2.704267e-02	-4.430053e-03	0.14202687	1.41000	54.58172	0.6402213	0.86090495	-0.414520992	0.701438118147018	0.89974293059126	liver	mouse
GSM812579.CEL	GSE32706	166127.05	418.8636	48.38474	0.8740884	0.2232386	1.0013713	3.126732e-02	-3.980994e-03	0.17405929	1.54000	64.27844	0.5741271	0.87185897	-0.348176326	0.698852453315624	0.868894601542416	liver	mouse
GSM812601.CEL	GSE32706	161163.82	413.4746	47.75947	0.9118055	0.2301947	1.0078331	3.712153e-02	5.400312e-03	0.16717007	1.66000	53.79303	0.5771444	1.32799300	-0.316716674	0.694250882397165	0.789203084832905	liver	mouse
GSM812600.CEL	GSE32706	162550.36	407.7657	47.28277	0.8765423	0.2262528	0.9951286	2.522549e-02	3.138132e-03	0.13530072	1.55000	70.65606	0.5453150	0.88831173	-0.432768021	0.697250990743067	0.848329048843188	liver	mouse
GSM812595.CEL	GSE32706	158974.23	399.1876	46.16749	0.8917106	0.2302731	0.9992217	2.829850e-02	5.042594e-03	0.16020067	1.38000	65.48837	0.7249926	0.85700367	-0.485897890	0.692586779273587	0.750642673521851	liver	mouse
GSM812594.CEL	GSE32706	168860.18	414.9155	47.90581	0.8823749	0.2203365	0.9997526	2.932896e-02	1.320197e-03	0.16043907	1.46000	65.38698	0.6137762	0.96004255	-0.438357954	0.701077815347954	0.897172236503856	liver	mouse
GSM812591.CEL	GSE32706	169312.64	420.7229	48.42686	0.8714060	0.2175348	0.9966748	2.633613e-02	-1.074541e-03	0.13224525	1.63000	80.83042	0.5140957	0.85493458	-0.403270630	0.702230539229598	0.933161953727506	liver	mouse
GSM812590.CEL	GSE32706	173537.91	430.0079	49.91464	0.8630719	0.2159539	0.9952760	2.463593e-02	-6.871118e-03	0.16361493	1.79000	69.19534	0.4677573	0.93910340	-0.390245417	0.705465383793679	0.976863753213368	liver	mouse
GSM848834_NUID-0000-0069-6859.cel	GSE34423	144740.73	360.8531	41.56227	1.0728458	0.2920228	1.0066656	2.813951e-02	3.053230e-02	0.38846145	2.94000	50.85186	1.1733917	1.44883918	-0.141892756	0.686242087123914	0.593830334190231	liver	mouse
GSM848837_NUID-0000-0069-6864.cel	GSE34423	143528.86	367.1218	42.63764	1.0432716	0.2823020	1.0015601	2.461764e-02	2.860900e-02	0.39285323	2.99000	57.56869	1.0320424	1.38051701	-0.123198252	0.679371202771709	0.452442159383033	liver	mouse
GSM848829_NUID-0000-0069-6834.cel	GSE34423	142808.18	367.7184	42.12102	1.0648549	0.2887934	1.0085544	3.074355e-02	4.445894e-02	0.40023679	2.79000	48.82447	1.2677140	1.36373579	-0.294789864	0.683516883273514	0.529562982005141	liver	mouse
GSM848835_NUID-0000-0069-6860.cel	GSE34423	143612.50	373.9891	43.76843	1.0712073	0.2875010	1.0047597	2.724201e-02	3.343669e-02	0.40151557	2.70000	52.08828	0.9749560	1.28238922	-0.311927463	0.684297567725979	0.557840616966581	liver	mouse
GSM848833_NUID-0000-0069-6851.cel	GSE34423	146353.77	372.0415	43.25403	1.0295658	0.2792976	1.0011927	2.535861e-02	1.898377e-02	0.36951848	3.07000	55.61211	1.0076952	1.47889056	-0.204339683	0.685889425246258	0.583547557840617	liver	mouse
GSM848831_NUID-0000-0069-6846.cel	GSE34423	142674.23	373.4337	43.38706	1.0726291	0.2944820	1.0070396	3.010700e-02	3.828110e-02	0.40818721	2.98000	48.81957	1.0780282	1.48028909	-0.262512637	0.68256380380981	0.506426735218509	liver	mouse
GSM848832_NUID-0000-0069-6847.cel	GSE34423	146657.86	370.5587	42.95914	1.0280904	0.2794800	1.0001053	2.357036e-02	3.018593e-02	0.37453108	3.00000	55.87915	1.0102876	1.75980685	0.058493812	0.683964884899176	0.542416452442159	liver	mouse
GSM848828_NUID-0000-0069-6831.cel	GSE34423	143863.59	364.3050	42.14762	1.0534332	0.2858226	1.0030610	2.616230e-02	3.000833e-02	0.39081725	3.03000	55.58405	1.0172679	1.34314531	-0.114828749	0.682974872322104	0.516709511568123	liver	mouse
GSM848836_NUID-0000-0069-6863.cel	GSE34423	148275.86	373.0937	43.36933	1.0515150	0.2910295	1.0044240	2.788499e-02	1.777429e-02	0.36930368	3.22000	46.54060	1.1644444	1.47800218	-0.127826502	0.689086616181065	0.670951156812339	liver	mouse
GSM848830_NUID-0000-0069-6835.cel	GSE34423	144624.64	371.9391	43.32720	1.0310112	0.2787989	1.0026985	2.702523e-02	3.570810e-02	0.41777116	3.00000	54.64433	1.0050161	1.37651847	0.017776757	0.684035830785973	0.547557840616967	liver	mouse
GSM115692.CEL	GSE5128	134841.77	341.4436	39.12995	1.0742372	0.2775324	1.0203120	6.241591e-02	0.000000e+00	0.19202692	1.47000	57.64969	1.5482051	1.05957715	-0.216501216	0.660855748565879	0.264781491002571	liver	mouse
GSM115690.CEL	GSE5128	147270.77	371.5772	42.33387	1.0375167	0.2740746	1.0000000	1.597655e-02	0.000000e+00	0.05640231	1.70000	49.82933	1.3917404	1.03976058	-0.328689034	0.683649564399705	0.534704370179949	liver	mouse
GSM115691.CEL	GSE5128	147656.05	374.2006	42.53564	1.0365875	0.2737520	1.0000000	2.153475e-02	0.000000e+00	0.05605706	2.17000	51.91143	1.4622534	1.03667260	-0.319465245	0.688002818001458	0.637532133676093	liver	mouse
GSM138290.CEL	GSE5959	142273.77	383.6104	43.11878	0.9869998	0.2507060	1.0000000	3.723595e-02	0.000000e+00	0.08933118	0.68500	60.17060	0.6725354	0.43578717	-0.404214743	0.678567379238248	0.434447300771208	liver	mouse
GSM138289.CEL	GSE5959	146833.23	395.7550	45.54888	0.9614433	0.2362979	1.0000000	1.637982e-02	0.000000e+00	0.06928729	0.98900	51.10176	0.5986719	0.50870679	-0.338498627	0.682230263990595	0.501285347043702	liver	mouse
GSM138291.CEL	GSE5959	138630.23	368.7762	42.52012	1.0318307	0.2669680	1.0000000	2.191528e-02	0.000000e+00	0.04245185	0.82300	54.51660	0.7519777	0.38002292	-0.537277837	0.671918310423019	0.359897172236504	liver	mouse
GSM143367.CEL	GSE6210	122981.05	308.8475	34.49369	1.1233786	0.3009665	1.0016687	2.490080e-02	7.513987e-04	0.32116678	0.56600	75.34534	0.9308475	0.71011711	0.112102624	0.623509260026975	0.0796915167095116	liver	mouse
GSM143384.CEL	GSE6210	121456.68	316.4555	35.84621	1.1209369	0.2901240	1.0001942	2.184306e-02	1.490743e-02	0.33565415	0.38100	76.03301	0.8406424	0.61876035	-0.078489090	0.618507216173899	0.0745501285347044	liver	mouse
GSM143368.CEL	GSE6210	125245.73	319.3116	35.52915	1.0683073	0.2812032	0.9979029	2.240894e-02	-2.944937e-04	0.27956786	0.32200	83.28477	0.6862169	0.52633861	-0.259945610	0.63254309611132	0.0925449871465296	liver	mouse
GSM144714.CEL	GSE6297	137634.09	309.8037	34.28305	1.0865951	0.2878571	0.9980965	2.737271e-02	-7.964283e-04	0.19923397	0.94600	52.21416	3.3821026	0.67951897	-0.402881193	0.670341376647594	0.344473007712082	liver	mouse
GSM144726.CEL	GSE6297	137477.09	321.9303	36.02137	1.0804018	0.2848319	0.9830371	2.268117e-02	-6.204714e-03	0.14600067	0.64200	59.37586	2.6895940	0.81095803	-0.329293446	0.663899435661764	0.282776349614396	liver	mouse
GSM144717.CEL	GSE6297	115277.05	244.4637	26.35197	1.3861337	0.4473293	1.0148178	3.547282e-02	1.537261e-02	0.37319543	-0.67900	59.36949	3.7651412	1.06783340	-0.309745028	0.574455056238409	0.0205655526992288	liver	mouse
GSM144713.CEL	GSE6297	143894.95	323.3022	36.25862	1.0471781	0.2757544	0.9967163	2.560240e-02	-6.182512e-03	0.23602315	1.12000	51.71240	3.1876277	0.94222786	-0.421595080	0.67964776158757	0.457583547557841	liver	mouse
GSM144727.CEL	GSE6297	143270.77	329.2586	36.70207	1.0447331	0.2724068	0.9970127	2.608334e-02	-1.032298e-02	0.24706743	1.15000	52.96141	3.1451316	0.89681485	-0.251128643	0.680021154648327	0.465295629820051	liver	mouse
GSM144707.CEL	GSE6297	137878.91	319.4504	35.44489	1.0698932	0.2851490	0.9900677	2.334795e-02	-7.676442e-03	0.19069775	0.94000	53.67676	3.1471592	1.18812421	-0.361065470	0.667619765397351	0.331619537275064	liver	mouse
GSM144724.CEL	GSE6297	110885.00	235.1322	22.72233	1.5181127	0.5147186	1.0432354	5.434532e-02	3.308258e-02	0.44524448	-1.20000	83.21966	3.6278462	1.05759195	-0.453405386	0.536128778541031	0.0025706940874036	liver	mouse
GSM144723.CEL	GSE6297	116490.45	271.6281	26.94840	1.3513260	0.4249879	1.0057959	3.203975e-02	7.737394e-03	0.25038482	0.09060	59.33345	4.6964713	1.12920598	-0.255942135	0.598687043313744	0.0334190231362468	liver	mouse
GSM144722.CEL	GSE6297	125902.73	269.0645	29.21000	1.2533080	0.3563412	1.0209807	4.676203e-02	2.605161e-03	0.21975847	1.31000	45.72688	6.3430491	0.84031570	-0.169003999	0.651296166433665	0.182519280205656	liver	mouse
GSM144730.CEL	GSE6297	118616.27	282.6861	28.91067	1.2991217	0.3980040	0.9988910	2.866487e-02	9.925806e-03	0.21263964	0.31900	54.29330	4.7473759	0.84058846	-0.318165207	0.609822142897118	0.0488431876606684	liver	mouse
GSM144708.CEL	GSE6297	133833.14	306.1153	33.84626	1.1056530	0.2914248	1.0004884	2.956626e-02	-4.011264e-04	0.20308987	0.86600	52.12918	3.8554654	0.93709177	-0.242540136	0.665226478408032	0.305912596401028	liver	mouse
GSM144716.CEL	GSE6297	122061.18	295.9999	30.96605	1.2724311	0.3925303	0.9954294	2.494797e-02	-1.685666e-03	0.19543875	0.47400	55.80664	3.7607136	0.95813500	-0.428930768	0.617498691894739	0.0616966580976864	liver	mouse
GSM144719.CEL	GSE6297	134096.95	307.3475	33.55358	1.1225871	0.2999398	0.9953625	2.796260e-02	-4.674514e-04	0.18097311	0.96200	51.77622	4.2656784	0.96401285	-0.363198837	0.666653675771631	0.323907455012853	liver	mouse
GSM144729.CEL	GSE6297	117399.77	258.5070	27.52932	1.3121009	0.3974849	1.0003859	2.934143e-02	1.720355e-02	0.25361007	-0.00819	54.26371	5.2799692	0.71852673	-0.260229421	0.603829776359991	0.038560411311054	liver	mouse
GSM144711.CEL	GSE6297	116656.64	277.0272	29.02375	1.3788806	0.4491686	1.0145143	3.656847e-02	1.057026e-02	0.33090901	-0.61000	66.57638	2.8628665	1.17656329	-0.345842323	0.57933943159273	0.025706940874036	liver	mouse
GSM144712.CEL	GSE6297	122915.18	278.6336	30.77094	1.2501604	0.3779484	0.9927087	2.310658e-02	-1.552819e-03	0.20447797	0.24700	54.33042	3.8293862	1.13866117	-0.259588429	0.614670476939165	0.0565552699228792	liver	mouse
GSM144720.CEL	GSE6297	141465.32	324.5388	35.82182	1.0577104	0.2764485	0.9993321	2.760927e-02	-1.349498e-03	0.24415267	1.17000	50.55741	3.3997694	0.94666394	-0.288125654	0.679731319239763	0.460154241645244	liver	mouse
GSM144718.CEL	GSE6297	122823.36	289.0098	30.52039	1.2701803	0.3870431	0.9917366	2.278748e-02	-1.369087e-04	0.19563282	0.19900	58.32771	3.6607707	0.82119537	-0.457113117	0.617880430494638	0.06426735218509	liver	mouse
GSM144715.CEL	GSE6297	149142.64	353.7691	39.29625	0.9938214	0.2481077	0.9964865	2.836109e-02	-2.784409e-02	0.30079173	1.55000	45.81953	2.9159170	1.05260679	-0.342822251	0.687617058297255	0.627249357326478	liver	mouse
GSM144710.CEL	GSE6297	113054.95	258.6243	25.65132	1.4439563	0.4793693	1.0266815	4.726917e-02	2.651987e-02	0.37209449	-0.87600	72.55130	3.6373952	1.01916777	-0.335136634	0.566990295256609	0.012853470437018	liver	mouse
GSM144728.CEL	GSE6297	120507.00	277.7309	30.17893	1.2764023	0.3930351	0.9940245	2.310605e-02	4.336766e-03	0.23177670	0.17500	57.75433	3.5671974	0.91990066	-0.320117116	0.609388626591028	0.0462724935732648	liver	mouse
GSM144721.CEL	GSE6297	139789.59	328.4804	35.57793	1.0629634	0.2803319	0.9995954	2.971383e-02	-1.271020e-02	0.23839530	1.35000	48.43959	3.6451769	1.05515259	-0.235111833	0.678331686546297	0.424164524421594	liver	mouse
GSM144709.CEL	GSE6297	137116.14	320.8427	34.69990	1.0717811	0.2832767	0.9994581	2.852088e-02	-6.889669e-03	0.23042059	1.33000	52.48469	3.4245522	1.06869546	-0.102607455	0.672748800361426	0.370179948586118	liver	mouse
GSM144725.CEL	GSE6297	149525.59	340.3743	37.77300	1.0248777	0.2713359	1.0029705	3.109142e-02	-2.093940e-02	0.30489064	1.51000	49.99628	3.1216746	0.65325011	-0.399580315	0.691187266930809	0.712082262210797	liver	mouse
GSM177149.CEL	GSE7357	169279.18	404.1060	45.83934	1.0429155	0.2814749	1.0154686	3.958393e-02	2.647774e-02	0.40439414	2.63000	47.85367	1.2503637	0.99615888	-0.230192076	0.705175225884656	0.97172236503856	liver	mouse
GSM177155.CEL	GSE7357	182577.05	411.6344	46.81714	1.0585226	0.3024549	1.0113146	3.819799e-02	3.985377e-03	0.41572548	2.49000	48.99911	1.2120425	1.13353959	-0.374617158	0.711173977948863	1	liver	mouse
GSM177156.CEL	GSE7357	169833.59	397.9281	44.82606	1.0177994	0.2665670	1.0023905	2.957332e-02	2.926733e-02	0.38892557	2.29000	48.27746	1.3940671	1.27533105	-0.360321427	0.704809288743116	0.96401028277635	liver	mouse
GSM177151.CEL	GSE7357	176778.59	421.2816	47.95237	0.9877258	0.2556297	1.0019169	2.813433e-02	9.082273e-03	0.37390829	2.43000	48.24641	1.0350105	0.98657680	-0.299787468	0.709158610340205	0.992287917737789	liver	mouse
GSM177157.CEL	GSE7357	167462.77	399.0069	45.27616	1.0464750	0.2830888	1.0032839	3.141717e-02	2.839314e-02	0.39795818	2.33000	48.86891	1.2656828	1.11398682	-0.334385714	0.704334262736311	0.956298200514139	liver	mouse
GSM177150.CEL	GSE7357	174345.32	408.5390	46.46238	1.0700638	0.2998777	1.0165200	4.129046e-02	1.932325e-02	0.40459841	2.53000	47.82676	1.3521468	0.98476550	-0.254636911	0.710437929514453	0.997429305912596	liver	mouse
GSM205804.CEL	GSE8295	147298.64	355.8888	39.71752	1.0228927	0.2641106	1.0067667	3.386750e-02	3.194799e-03	0.12715049	1.52000	50.08582	1.8588869	0.90853003	-0.385232911	0.681837880673217	0.493573264781491	liver	mouse
GSM205814.CEL	GSE8295	150122.55	366.0152	41.26959	0.9875826	0.2503348	0.9976451	2.668684e-02	1.575387e-06	0.11150239	1.28000	44.88723	1.6548477	1.11497198	-0.306329652	0.681023195708449	0.48586118251928	liver	mouse
GSM205816.CEL	GSE8295	151951.91	366.7671	41.34498	1.0018217	0.2536369	1.0000000	2.809925e-02	-3.778347e-03	0.12656922	1.10000	56.04564	1.4919987	0.84823888	-0.422620920	0.68405501279476	0.55012853470437	liver	mouse
GSM205815.CEL	GSE8295	150784.14	368.1445	41.50684	0.9876405	0.2488019	0.9970498	2.683409e-02	4.329050e-04	0.11146257	1.18000	48.77034	1.5011238	1.03106027	-0.333373273	0.682635804254102	0.508997429305913	liver	mouse
GSM227411.CEL	GSE8969	175642.68	407.9557	46.82380	0.9343942	0.2319507	1.0000000	2.574377e-02	0.000000e+00	0.08211484	2.07000	29.63832	1.0791133	0.95310378	-0.383548284	0.708506140903783	0.989717223650386	liver	mouse
GSM227410.CEL	GSE8969	176918.00	436.8766	50.14966	0.9024868	0.2268992	1.0000000	2.124279e-02	0.000000e+00	0.06065746	2.19000	35.03992	0.7581452	0.82567364	-0.403668455	0.709844347612486	0.994858611825193	liver	mouse
GSM227412.CEL	GSE8969	172352.77	411.6796	47.46015	0.9198051	0.2330142	1.0000000	1.960264e-02	0.000000e+00	0.10978097	2.15000	39.28328	0.7792830	0.90908453	-0.403281480	0.707601010905892	0.987146529562982	liver	mouse
GSM228786.CEL	GSE9012	147490.09	360.5907	40.94366	0.9715112	0.2497609	0.9993364	2.075055e-02	0.000000e+00	0.14929503	1.55000	46.69733	0.8836582	1.55800379	0.102238649	0.672762232870556	0.372750642673522	liver	mouse
GSM228789.CEL	GSE9012	146707.68	370.1330	40.63768	1.0325247	0.2636965	1.0420967	6.664816e-02	0.000000e+00	0.27933755	1.73000	50.07334	1.1524628	1.72727723	0.388907495	0.679215809326911	0.447300771208226	liver	mouse
GSM228788.CEL	GSE9012	143328.55	365.9481	40.97692	0.9775801	0.2497642	1.0000000	2.286770e-02	0.000000e+00	0.17676306	0.94400	38.60030	1.1296028	0.61173901	-0.333013855	0.664714363424373	0.298200514138817	liver	mouse
GSM228790.CEL	GSE9012	143401.86	360.6701	40.69976	0.9470348	0.2454435	1.0000000	2.049387e-02	0.000000e+00	0.16759890	1.11000	40.07680	0.8681389	1.04832876	-0.091520682	0.672253205615568	0.362467866323907	liver	mouse
GSM228787.CEL	GSE9012	133659.05	339.9735	38.88162	1.0207732	0.2713998	0.9985576	1.977716e-02	0.000000e+00	0.19083260	1.36000	51.18951	0.8440768	0.98259864	-0.184037062	0.65275934628154	0.203084832904884	liver	mouse
GSM239856.CEL	GSE9441	143396.23	344.8806	38.79958	1.0541568	0.2742402	1.0025912	2.672935e-02	4.637542e-02	0.47342762	1.17000	44.60236	1.7479441	1.20017769	-0.416551178	0.679131734102697	0.444730077120823	liver	mouse
GSM239850.CEL	GSE9441	142787.86	352.1814	38.82619	1.0642506	0.2772019	1.0027207	2.694094e-02	5.667482e-02	0.45739406	0.99900	46.29874	1.6718635	1.34966091	-0.140957615	0.675113664957615	0.390745501285347	liver	mouse
GSM239864.CEL	GSE9441	142180.64	335.6797	36.80406	1.0873758	0.2875450	1.0067058	3.035527e-02	5.555382e-02	0.48739429	0.84700	50.33868	1.7209410	1.12561105	-0.437093883	0.672674774072986	0.365038560411311	liver	mouse
GSM239863.CEL	GSE9441	152977.45	365.9686	40.68868	1.0238887	0.2633196	1.0001191	2.456632e-02	1.559832e-02	0.44224976	1.23000	48.05855	1.2789208	1.26400098	-0.350774457	0.687672951782072	0.629820051413882	liver	mouse
GSM239857.CEL	GSE9441	143212.73	340.9801	38.07676	1.0415810	0.2702849	1.0022196	2.595467e-02	4.828433e-02	0.47485326	1.27000	50.56539	1.5118779	1.21586426	-0.363537973	0.673507266693871	0.380462724935733	liver	mouse
GSM239851.CEL	GSE9441	152234.27	352.1108	38.77298	1.0676638	0.2850971	1.0040558	2.907761e-02	2.742435e-02	0.44680010	1.27000	46.93440	1.6006722	1.39147464	-0.260085291	0.683052652606518	0.519280205655527	liver	mouse
GSM239862.CEL	GSE9441	141428.95	327.5233	35.37616	1.1194931	0.3084838	1.0126237	3.733368e-02	5.137656e-02	0.50491789	2.02000	47.65451	2.0036146	2.18646079	0.380422903	0.676053068457881	0.406169665809769	liver	mouse
GSM239858.CEL	GSE9441	147325.05	351.6996	39.81065	1.0118244	0.2637448	1.0009837	2.447913e-02	3.610968e-02	0.46100558	1.12000	47.10899	1.3386483	1.16295428	-0.400375059	0.678158037739548	0.419023136246787	liver	mouse
GSM239852.CEL	GSE9441	141624.82	341.1499	37.29629	1.0787086	0.2785214	1.0032726	2.822684e-02	6.757519e-02	0.48921207	0.73300	50.24993	1.5971455	1.28891654	-0.239939170	0.667753214861018	0.334190231362468	liver	mouse
GSM247117.CEL	GSE9786	126112.50	238.5717	23.98173	1.4492950	0.4831876	1.0045727	3.201958e-02	2.758931e-03	0.14156526	1.30000	26.74239	31.3685050	1.13872627	-0.178584586	0.6563983258707	0.233933161953728	liver	mouse
GSM247118.CEL	GSE9786	132727.64	251.8900	26.07924	1.3934452	0.4544083	1.0000000	2.715531e-02	-4.889190e-03	0.12467655	1.26000	26.48143	26.9168699	1.06569137	-0.269990985	0.665321710897649	0.311053984575835	liver	mouse
GSM247119.CEL	GSE9786	133572.55	246.2368	24.65799	1.3658252	0.4337593	0.9982806	2.618117e-02	-4.048691e-03	0.12569535	1.30000	29.37824	25.7077344	1.34828450	-0.222825236	0.661529353754939	0.272493573264781	liver	mouse
GSM247116.CEL	GSE9786	134836.09	252.1995	26.17015	1.3563128	0.4248278	0.9982249	2.625012e-02	6.416723e-03	0.12280705	1.49000	27.51631	24.1306168	1.28660556	-0.328182962	0.662738713729569	0.277634961439589	liver	mouse
GSM247567.CEL	GSE9809	155948.36	372.0054	41.84830	0.9395386	0.2515279	1.0000000	4.440892e-16	-5.711244e-04	0.14878089	1.88000	61.05855	1.0718823	1.39203151	-0.092729783	0.689337972859579	0.676092544987147	liver	mouse
GSM247568.CEL	GSE9809	156545.50	356.7371	38.92375	0.9664856	0.2504210	1.0000000	4.440892e-16	5.711244e-04	0.14878089	1.82000	65.83800	0.9955087	1.37660205	-0.026751297	0.687049773071144	0.609254498714653	liver	mouse
testis.CEL	E-MEXP-1518	150454.1	430.6458	49.63526	0.9738491	0.2789435	0.9990194	3.727922e-02	-1.085523e-01	0.507591489	2.960	50.52839	0.7383611	1.35852024	0.1988388280	0.557112895225039	0.0212765957446809	testis	mouse
GSM258779.CEL	GSE10246	164580.1	404.6550	47.39363	1.0351647	0.2936455	1.0209604	5.350736e-02	-4.160279e-02	0.860955851	0.837	101.37790	0.6681237	0.46057149	-0.1753532040	0.618077715116842	0.404255319148936	testis	mouse
GSM258780.CEL	GSE10246	160258.6	395.6359	46.46238	0.9980044	0.2871603	1.0154966	5.176627e-02	-1.327282e-02	0.867287064	0.661	110.70725	0.6527216	0.62337855	-0.2129419331	0.612690076248308	0.212765957446809	testis	mouse
GSM271248.CEL	GSE10744	167207.1	465.7279	53.70169	0.8989045	0.2755240	1.0037624	4.347284e-02	-3.317256e-02	0.698242925	1.440	66.87513	0.4696040	0.58161886	-0.5371357592	0.625443238635834	0.787234042553192	testis	mouse
GSM271255.CEL	GSE10744	159544.8	438.0353	50.34256	0.9254543	0.2893404	1.0094934	4.957296e-02	1.123727e-02	0.752044862	1.270	60.60133	0.6615794	0.47964438	-0.3861868886	0.614318279136689	0.25531914893617	testis	mouse
GSM271252.CEL	GSE10744	167321.0	454.7372	52.70171	0.9013920	0.2729453	1.0048984	4.307830e-02	-4.667646e-02	0.677965720	1.870	66.92598	0.5934889	0.62485674	-0.4349378866	0.623717115217546	0.723404255319149	testis	mouse
GSM271261.CEL	GSE10744	164349.0	441.2389	50.93457	0.9041627	0.2768663	1.0058298	4.488026e-02	-1.090123e-02	0.697793825	1.480	70.17481	0.5676274	0.54528468	-0.4466991047	0.620796622312154	0.553191489361702	testis	mouse
GSM271257.CEL	GSE10744	157621.3	422.8461	48.36256	0.9348761	0.2894643	1.0132886	5.124911e-02	2.052440e-02	0.742007426	1.430	75.65126	0.6981315	0.60439349	-0.2955818450	0.616569856966966	0.340425531914894	testis	mouse
GSM271250.CEL	GSE10744	160460.2	440.2881	50.24057	0.9177055	0.2858719	1.0068268	4.673367e-02	9.491055e-03	0.718130244	1.740	64.82679	0.6192939	0.71904942	-0.3008636085	0.619797862347568	0.48936170212766	testis	mouse
GSM271258.CEL	GSE10744	162012.6	435.4299	49.82595	0.9142850	0.2847628	1.0085981	4.664540e-02	4.812928e-03	0.712753472	1.550	56.48657	0.7385926	0.60616354	-0.4254262485	0.621417213872383	0.574468085106383	testis	mouse
GSM271253.CEL	GSE10744	166256.7	441.6764	50.73945	0.9215936	0.2790127	1.0113331	4.701875e-02	-2.592393e-02	0.717414974	1.420	68.78026	0.5575509	0.57739974	-0.3976914019	0.62348090365652	0.680851063829787	testis	mouse
GSM271251.CEL	GSE10744	163440.9	435.6141	50.24944	0.9372129	0.2785092	1.0138275	4.971019e-02	-9.998100e-03	0.722565115	1.470	78.20538	0.6143119	0.51477089	-0.2362755040	0.622931165384052	0.659574468085106	testis	mouse
GSM271260.CEL	GSE10744	165773.0	446.1525	51.43345	0.9103035	0.2766535	1.0076765	4.545586e-02	-1.921944e-02	0.700932396	1.670	67.06092	0.6431561	0.58980062	-0.3150141215	0.625554491499982	0.808510638297872	testis	mouse
GSM271259.CEL	GSE10744	160337.2	434.5475	50.61529	0.9352189	0.2834298	1.0137938	4.950944e-02	-1.165448e-02	0.710831284	1.400	75.38425	0.5719847	0.59861077	-0.4280551421	0.618969967802767	0.468085106382979	testis	mouse
GSM271262.CEL	GSE10744	162300.5	437.9663	50.52216	0.9124740	0.2805870	1.0112452	4.923740e-02	-8.515715e-03	0.749831577	1.400	73.82574	0.5621764	0.58086705	-0.4033321985	0.617102498056322	0.361702127659574	testis	mouse
GSM271263.CEL	GSE10744	165923.6	449.3165	52.25383	0.8928001	0.2713155	1.0039357	4.214669e-02	-4.075846e-02	0.664290762	1.790	74.28857	0.5974458	0.62957308	-0.4478261697	0.623608531350823	0.702127659574468	testis	mouse
GSM271254.CEL	GSE10744	161836.2	447.0218	51.38024	0.9054296	0.2803168	1.0052628	4.465615e-02	-2.801585e-03	0.700450765	1.560	73.43338	0.5613174	0.48196658	-0.5118512742	0.622295060067828	0.617021276595745	testis	mouse
GSM271264.CEL	GSE10744	158864.9	427.2525	49.03439	0.9216657	0.2846411	1.0122092	4.980876e-02	9.724900e-03	0.742924573	1.410	81.61496	0.6031270	0.55026858	-0.4922935951	0.617720342605323	0.382978723404255	testis	mouse
GSM271265.CEL	GSE10744	164663.9	437.4725	50.48003	0.9055670	0.2732905	1.0073479	4.500260e-02	-1.650476e-02	0.685844968	1.600	71.04162	0.6636740	0.55298832	-0.5425839975	0.623990462073474	0.74468085106383	testis	mouse
GSM271256.CEL	GSE10744	156804.0	420.3424	48.44460	0.9658386	0.2882596	1.0224616	5.652480e-02	1.442066e-02	0.755856908	1.330	85.49046	0.6264355	0.58531617	-0.3587224663	0.614787670520431	0.276595744680851	testis	mouse
GSM271249.CEL	GSE10744	165673.4	442.0268	51.32259	0.9171335	0.2725265	1.0122157	4.885295e-02	-2.872250e-02	0.742927377	1.520	78.50562	0.5850080	0.57515157	-0.4123942024	0.621782465285524	0.595744680851064	testis	mouse
Kaestner_K4_WT4_MOE430v2.CEL	E-MEXP-1040	184262.5	513.2341	58.91665	0.9499581	0.2777476	1.0043799	2.923976e-02	1.031383e-03	0.193248319	1.8300	40.72341	0.5640399	0.56394307	-0.179063982	0.632464179300921	0.914893617021277	testis	mouse
Kaestner_K1_WT1_MOE430v2.CEL	E-MEXP-1040	188033.5	500.3123	57.30028	0.9052658	0.2681202	0.9996765	2.510063e-02	-2.392742e-03	0.191003979	2.4100	40.03368	0.4488457	0.75707676	0.104518917	0.626018024092746	0.829787234042553	testis	mouse
Kaestner_K2_WT2_MOE430v2.CEL	E-MEXP-1040	186450.3	493.9193	56.05641	0.8953941	0.2687176	0.9997720	2.526149e-02	-3.156336e-03	0.173599068	2.3200	44.19714	0.4610254	0.64930967	0.108516173	0.624156628861112	0.765957446808511	testis	mouse
Kaestner_K3_WT3_MOE430v2.CEL	E-MEXP-1040	183367.2	512.2369	58.63950	0.9199887	0.2696362	0.9972833	2.467202e-02	4.341544e-03	0.169025388	1.9700	42.98878	0.5384096	0.59016082	-0.092387061	0.631220375597548	0.872340425531915	testis	mouse
MTT2_MOE430_2_philippe_demougin_011204.CEL	E-TABM-130	169362.4	414.8726	45.88368	1.0080177	0.2839849	0.9979581	2.690568e-02	1.893377e-03	0.113524283	0.3750	63.50421	0.7989961	0.58768853	0.070136296	0.620528270674232	0.531914893617021	testis	mouse
MTT1_MOE430_2_philippe_demougin_011204.CEL	E-TABM-130	166787.6	404.3161	44.86153	1.0509954	0.3005247	1.0067792	3.375964e-02	4.353640e-03	0.131607055	0.3440	63.02004	0.9345016	0.64464030	0.018105831	0.616097896781862	0.319148936170213	testis	mouse
GSM324499.CEL	GSE12950	165725.0	458.8912	52.90570	0.8756528	0.2725137	0.9938043	2.464517e-02	-5.405243e-03	0.132926345	1.2600	80.38404	0.3615901	0.67173603	-0.563151122	0.622697952176765	0.638297872340426	testis	mouse
GSM324501.CEL	GSE12950	161991.0	456.4286	52.10749	0.8859287	0.2800884	0.9993815	2.859370e-02	6.087661e-03	0.132984720	1.4300	69.86264	0.4368052	0.83444185	-0.292509798	0.61560723650955	0.297872340425532	testis	mouse
GSM324500.CEL	GSE12950	161249.5	440.1854	50.19623	0.9103464	0.2782644	0.9996279	2.843382e-02	8.898422e-04	0.127459132	1.2300	88.53775	0.4423507	0.74370235	-0.400185908	0.620423679170164	0.51063829787234	testis	mouse
GSM324496.CEL	GSE12950	165250.0	458.2436	53.16955	0.8893384	0.2768527	0.9987466	2.550476e-02	-6.793743e-03	0.134000858	1.2300	73.42948	0.3603955	0.64436049	-0.446561144	0.618487238864804	0.425531914893617	testis	mouse
GSM324497.CEL	GSE12950	158172.1	443.5862	50.62415	0.8993472	0.2794163	0.9982703	2.688054e-02	6.404362e-05	0.134849463	1.2200	93.10349	0.4270684	0.75826927	-0.274884859	0.612763578744164	0.234042553191489	testis	mouse
GSM324498.CEL	GSE12950	151213.7	422.9589	47.92355	0.9442725	0.2896138	1.0210091	5.396311e-02	6.963049e-03	0.197270369	1.0700	91.41842	0.5447765	0.60869348	-0.340535508	0.60684591006217	0.127659574468085	testis	mouse
GSM326025.CEL	GSE13010	158529.2	424.3690	49.10312	0.9292568	0.2789881	0.9983764	2.580070e-02	-5.104013e-03	0.138400358	2.4000	67.73732	0.6675965	1.29580490	0.109725576	0.609094167546483	0.170212765957447	testis	mouse
GSM326015.CEL	GSE13010	153215.3	411.7974	47.82377	0.9603787	0.2898630	0.9966689	2.610165e-02	5.819372e-03	0.132539183	2.5200	71.08914	0.7162248	1.25861286	0.247259195	0.600259634267933	0.106382978723404	testis	mouse
GSM326014.CEL	GSE13010	145345.5	387.8476	45.95020	1.0016516	0.3134882	1.0164308	4.797520e-02	7.666205e-03	0.232884782	2.4700	73.66573	0.7056541	1.54728281	0.396872798	0.588445901856448	0.0638297872340425	testis	mouse
GSM326024.CEL	GSE13010	157387.5	429.5124	49.79269	0.9091234	0.2820383	0.9956859	2.498113e-02	-6.234998e-03	0.135041812	2.6100	65.52805	0.6280100	1.09852875	0.050208130	0.60773959154525	0.148936170212766	testis	mouse
GSM370448.CEL	GSE14802	178537.0	469.2290	53.17399	0.8436394	0.2520817	1.0000000	3.032290e-02	-2.555648e-02	0.567433132	2.9400	128.78534	0.2661709	0.72094568	-0.020034152	0.632957833532874	0.936170212765957	testis	mouse
GSM370449.CEL	GSE14802	177153.2	456.0522	51.59753	0.8564237	0.2539325	0.9994601	2.892852e-02	-2.739812e-03	0.549848434	2.7000	68.68142	0.4841290	0.82489600	-0.144593655	0.63499338300921	0.978723404255319	testis	mouse
GSM370450.CEL	GSE14802	178333.4	452.8492	51.02104	0.8569675	0.2605545	1.0000000	2.982423e-02	-3.713014e-04	0.562952788	2.6200	70.96967	0.4578391	0.93617369	-0.043050267	0.635332473328299	1	testis	mouse
GSM548797_DNA7078-014.CEL	GSE22073	184654.3	519.1651	59.49535	0.8659364	0.2634961	1.0000000	1.412789e-02	0.000000e+00	0.094536671	2.5800	43.80547	0.3660517	0.83989401	0.103329351	0.63054717380803	0.851063829787234	testis	mouse
GSM548796_DNA7078-013.CEL	GSE22073	183073.3	514.9625	59.14725	0.8594778	0.2615389	1.0000000	3.258024e-02	0.000000e+00	0.145859323	1.2500	50.62328	0.2412282	0.63384194	-0.119505455	0.633586105947878	0.957446808510638	testis	mouse
GSM548798_DNA7078-015.CEL	GSE22073	185791.2	516.0828	59.26476	0.8633007	0.2581764	1.0000000	2.404910e-02	0.000000e+00	0.012330297	2.1100	47.28317	0.3553569	0.75386320	-0.055973766	0.631589009244638	0.893617021276596	testis	mouse
GSM203895.CEL	GSE8249	134020.0	401.0084	46.94353	1.0759708	0.3057181	0.9979852	3.548798e-02	-6.850137e-02	0.606434341	0.6580	66.84086	0.3657129	0.63852151	-0.043597640	0.583765476931453	0.0425531914893617	testis	mouse
GSM252110.CEL	GSE9954	171449.7	421.6706	46.89031	0.9366369	0.2790732	0.9990328	3.942513e-02	-4.735193e-02	0.763587526	2.3200	47.15940	0.7143912	0.39117597	-0.757066825	0.610826901067412	0.191489361702128	testis	mouse
GSM252111.CEL	GSE9954	170291.5	421.0135	46.81049	0.9526955	0.2765071	0.9998144	3.879384e-02	-6.154761e-02	0.745666432	2.4900	47.16507	0.7366087	0.41922221	-0.709203712	0.618501128222672	0.446808510638298	testis	mouse
GSM252112.CEL	GSE9954	153024.2	411.7558	44.97461	0.9474057	0.2974615	1.0002635	4.413276e-02	2.340620e-02	0.793175902	1.7100	48.02199	0.6889878	0.49140081	-0.383541119	0.597293912130418	0.0851063829787234	testis	mouse
GSM805661.CEL	GSE32529	219568.6	642.4129	70.50841	1.3276925	0.3946430	0.9937201	1.919067e-02	-9.173067e-02	0.644761155	5.060	42.69487	0.2016830	1.21128780	0.4407439776	0.677795473953758	0.347368421052632	cortex	mouse
GSM805665.CEL	GSE32529	223618.2	633.1124	69.61708	1.3135902	0.3889496	0.9954700	1.854806e-02	-1.152445e-01	0.685332356	5.090	45.57119	0.1655566	1.15984773	0.3768281516	0.674004147587462	0.242105263157895	cortex	mouse
GSM805664.CEL	GSE32529	221743.8	635.6082	71.61925	1.3315365	0.3985851	0.9990993	2.067832e-02	-1.199451e-01	0.699297239	5.540	42.10461	0.2220921	1.06066113	0.4204985505	0.669318293355043	0.189473684210526	cortex	mouse
GSM805662.CEL	GSE32529	222283.3	648.3616	70.69245	1.3402662	0.4016575	0.9953588	1.951721e-02	-1.095716e-01	0.675769936	5.120	45.74845	0.1803641	1.21881699	0.4130036863	0.673376447236611	0.231578947368421	cortex	mouse
GSM805663.CEL	GSE32529	216964.5	637.7812	70.09379	1.3437420	0.3986672	1.0013929	2.730889e-02	-6.873295e-02	0.658858488	5.190	45.11838	0.1824785	1.24870217	0.4836889403	0.674034955955634	0.252631578947368	cortex	mouse
GSM805660.CEL	GSE32529	217631.5	640.9630	72.49728	1.3277633	0.3898674	1.0004521	2.645222e-02	-1.158867e-01	0.736837925	5.330	44.83511	0.2197871	1.16747058	0.3936763529	0.676789410047575	0.315789473684211	cortex	mouse
GSM258635.CEL	GSE10246	170042.2	474.9638	54.88570	0.8507857	0.2299184	0.9840643	2.056625e-02	-4.408743e-02	0.461498716	2.530	80.18877	0.6225870	0.80616087	-0.3943214114	0.698716807135558	0.968421052631579	cortex	mouse
GSM258636.CEL	GSE10246	168454.5	468.5686	54.11410	0.9047936	0.2310841	0.9867496	2.216429e-02	-3.452936e-02	0.459332150	2.260	80.25945	0.7085300	0.83804416	-0.3699313389	0.698719476302396	0.978947368421053	cortex	mouse
GSM326525.CEL	GSE13033	193899.0	504.1476	56.37347	0.8192747	0.2097602	1.0000000	0.01576422	0.000000e+00	0.02266413	3.080	58.96400	0.3195184	0.6037510	-0.348206204	0.687901674934013	0.610526315789474	cortex	mouse
GSM326524.CEL	GSE13033	193583.6	505.7024	56.50429	0.8073245	0.2118595	1.0000000	0.01580222	0.000000e+00	0.05858726	2.990	52.31550	0.3291640	0.5208663	-0.416132627	0.688376801110413	0.631578947368421	cortex	mouse
GSM326526.CEL	GSE13033	191978.6	494.6657	54.99878	0.7816872	0.2116802	1.0024002	0.04047734	0.000000e+00	0.09603885	3.100	61.59310	0.3558900	0.7247556	-0.345595093	0.686583992171015	0.547368421052632	cortex	mouse
GSM414520.CEL	GSE16496	141748.7	438.6874	50.00998	0.9554907	0.2623700	0.9983951	0.03074506	-1.323360e-02	0.23659013	1.900	69.77654	0.5023246	0.8981574	-0.415104381	0.679735250926781	0.389473684210526	cortex	mouse
GSM414519.CEL	GSE16496	132268.4	412.7451	47.75947	1.0437301	0.2706650	1.0008732	0.03364459	1.778213e-02	0.25581248	1.890	85.38966	0.4524770	0.9573980	-0.453965429	0.666359791448876	0.147368421052632	cortex	mouse
GSM567034.CEL	GSE22969	162249.8	459.1717	53.26933	0.8877212	0.2322258	0.9991699	0.02272280	-2.146947e-02	0.40816191	2.930	81.43775	0.4678733	0.6358817	-0.341864539	0.686968168638689	0.557894736842105	cortex	mouse
GSM567032.CEL	GSE22969	148164.9	442.7130	50.98113	1.0332437	0.2645238	1.0073612	0.03146595	3.788566e-02	0.46882424	2.790	82.80903	0.4733260	0.5503363	-0.401556798	0.67283399937403	0.221052631578947	cortex	mouse
GSM567030.CEL	GSE22969	149871.0	450.8696	51.85916	1.0222706	0.2622412	1.0029368	0.02542067	2.524863e-02	0.45543503	3.010	65.41623	0.5417490	0.6678523	-0.352312778	0.676020977446668	0.294736842105263	cortex	mouse
GSM636861.CEL	GSE25926	188683.9	491.0054	54.65954	0.8224941	0.2153184	1.0000000	0.02262727	0.000000e+00	0.05755490	3.080	41.43075	0.5028969	0.7592127	-0.483469007	0.687203660139102	0.568421052631579	cortex	mouse
GSM636860.CEL	GSE25926	189034.2	496.4807	55.59079	0.8085560	0.2134020	1.0000000	0.01903568	0.000000e+00	0.04763596	3.160	41.43425	0.4337482	0.7537448	-0.487746277	0.687248526519164	0.578947368421053	cortex	mouse
GSM636862.CEL	GSE25926	193719.1	495.9496	55.33137	0.8174673	0.2128072	1.0000000	0.02140775	0.000000e+00	0.07738850	3.210	41.25143	0.4634360	0.7145253	-0.500405970	0.685118201666654	0.494736842105263	cortex	mouse
GSM658269.CEL	GSE26745	168241.3	458.4998	51.68400	0.8970016	0.2226009	0.9995528	0.02920942	-3.706255e-03	0.10113147	2.370	37.83832	0.4528951	0.2603493	-0.379990203	0.655926396888999	0.0526315789473684	cortex	mouse
GSM658272.CEL	GSE26745	169235.3	462.4126	51.94785	0.9030964	0.2268466	0.9968138	0.02747324	-2.455023e-03	0.08648695	2.170	37.94763	0.4259358	0.2723586	-0.428359070	0.657967898994169	0.0842105263157895	cortex	mouse
GSM658273.CEL	GSE26745	163513.2	446.4067	50.23835	0.9272433	0.2268519	1.0034452	0.03372193	3.767243e-03	0.10605020	2.230	42.49195	0.4691902	0.2147083	-0.403337752	0.6512788312174	0.0315789473684211	cortex	mouse
GSM658274.CEL	GSE26745	164728.9	448.2924	50.43347	0.9199755	0.2257720	1.0014336	0.03045364	2.265753e-03	0.08707024	2.230	41.24479	0.4973162	0.2042006	-0.433727398	0.650830646744243	0.0210526315789474	cortex	mouse
GSM658271.CEL	GSE26745	165279.9	453.1364	50.94787	0.9223012	0.2299361	0.9954708	0.02730005	1.109431e-04	0.08901765	2.240	43.22384	0.4088403	0.2376604	-0.419078695	0.656807816329385	0.0631578947368421	cortex	mouse
GSM658270.CEL	GSE26745	168623.3	454.3215	50.81706	0.9163038	0.2287910	1.0043959	0.03485628	3.552957e-05	0.09867592	2.300	39.74714	0.4992555	0.2829331	-0.386204868	0.660714325653326	0.105263157894737	cortex	mouse
GSM709762.CEL	GSE28644	176817.5	505.9495	57.78142	0.8874897	0.2341235	0.9999822	0.03154423	1.085128e-02	0.19008804	3.170	98.63932	0.2881087	0.7121103	-0.299377920	0.691459118855733	0.831578947368421	cortex	mouse
GSM709758.CEL	GSE28644	181845.6	516.9513	59.34680	0.8761848	0.2316860	1.0007977	0.03309979	3.797621e-03	0.18509494	3.020	105.81990	0.2671743	0.7030642	-0.281334477	0.691321668765326	0.8	cortex	mouse
GSM709746.CEL	GSE28644	186902.2	535.8182	60.70597	0.8587492	0.2302777	0.9976404	0.02969127	1.152843e-03	0.15206124	3.730	93.04794	0.2749391	0.7632604	-0.227422283	0.690192629219528	0.726315789473684	cortex	mouse
GSM709748.CEL	GSE28644	185808.7	528.8158	60.25144	0.8636610	0.2333299	1.0020837	0.03355082	-1.135684e-04	0.15438053	3.720	69.05846	0.4255405	0.8779113	-0.352648085	0.689624823610231	0.694736842105263	cortex	mouse
GSM709706.CEL	GSE28644	182649.6	529.8177	60.14723	0.8177206	0.2354472	0.9918571	0.02446657	-1.345457e-03	0.15408208	3.330	85.08227	0.2819983	0.7183361	-0.304275447	0.690221125772357	0.736842105263158	cortex	mouse
GSM709754.CEL	GSE28644	176199.3	509.8129	58.49094	0.8983761	0.2362867	1.0050392	0.03477896	7.446596e-03	0.20354671	3.190	103.89486	0.2803169	0.7421567	-0.349528511	0.690576672185978	0.757894736842105	cortex	mouse
GSM709710.CEL	GSE28644	183427.1	528.9868	60.24257	0.8286997	0.2324308	0.9944922	0.02528050	-5.351203e-03	0.15040172	3.830	84.21527	0.2477702	0.8876244	-0.202097858	0.689522887455409	0.684210526315789	cortex	mouse
GSM709708.CEL	GSE28644	186709.0	544.3789	62.16270	0.8365898	0.2292449	0.9920383	0.02441654	-3.134609e-02	0.14724703	3.690	90.06765	0.2235191	0.6943972	-0.228778077	0.692119277220428	0.873684210526316	cortex	mouse
GSM709714.CEL	GSE28644	190414.4	545.6677	62.22257	0.8173936	0.2345088	0.9984599	0.02939280	-1.587760e-02	0.15434945	3.480	94.00940	0.2179083	0.6391921	-0.236637362	0.688778887923788	0.663157894736842	cortex	mouse
GSM709734.CEL	GSE28644	185074.5	531.7728	60.75253	0.9347002	0.2430411	1.0198572	0.04279446	4.710856e-03	0.19951743	3.610	65.21128	0.3915886	0.8078488	-0.238997522	0.692175309320565	0.884210526315789	cortex	mouse
GSM709718.CEL	GSE28644	185345.5	528.3446	60.30687	0.8451983	0.2262441	0.9895292	0.02423681	-1.213261e-03	0.14237506	3.070	100.48286	0.2550454	0.6032599	-0.301004075	0.693642458115308	0.947368421052632	cortex	mouse
GSM709730.CEL	GSE28644	193399.4	545.3858	61.98089	0.8500837	0.2283337	1.0010557	0.03093492	-2.101304e-02	0.20362394	3.920	82.37602	0.2794292	0.7282447	-0.210039419	0.69425492431256	0.957894736842105	cortex	mouse
GSM709720.CEL	GSE28644	185781.8	536.5930	60.54633	0.8151820	0.2389087	0.9956888	0.02749251	-1.278288e-03	0.15088395	3.670	73.98178	0.2975866	0.8221089	-0.274184524	0.689269576117164	0.673684210526316	cortex	mouse
GSM709728.CEL	GSE28644	192037.1	548.6392	62.18487	0.8285066	0.2304032	0.9962990	0.02669334	-1.114831e-02	0.18274297	3.610	86.10641	0.2517066	0.7153191	-0.262382591	0.692361341648339	0.894736842105263	cortex	mouse
GSM709756.CEL	GSE28644	180337.3	514.1537	58.75923	0.9060606	0.2381317	1.0088696	0.03477697	1.602982e-02	0.16991475	3.280	90.30200	0.3299073	0.6630183	-0.273507397	0.690558949457752	0.747368421052632	cortex	mouse
GSM709744.CEL	GSE28644	182824.3	522.5403	59.85677	0.8954586	0.2352546	1.0080234	0.03572940	1.221714e-02	0.17244368	2.990	99.68375	0.2902416	0.6538892	-0.335942984	0.693092265657032	0.926315789473684	cortex	mouse
GSM709724.CEL	GSE28644	181128.9	523.2920	59.55079	0.8294764	0.2348192	0.9879613	0.02337547	4.631940e-03	0.13902624	3.350	92.43105	0.2723584	0.6195301	-0.274129147	0.688554775119646	0.652631578947368	cortex	mouse
GSM709716.CEL	GSE28644	184372.5	529.7241	59.96985	0.7966029	0.2354171	1.0189121	0.04408443	-2.761908e-03	0.15595219	3.380	101.48375	0.2603181	0.9029356	-0.245445921	0.693219059451772	0.936842105263158	cortex	mouse
GSM709752.CEL	GSE28644	180409.8	518.5363	59.21155	0.8742328	0.2325839	1.0009683	0.03096562	6.184991e-03	0.16749488	3.250	93.49516	0.3219381	0.6633342	-0.240969182	0.68848491408316	0.642105263157895	cortex	mouse
GSM709712.CEL	GSE28644	183740.6	538.6019	61.05186	0.8024967	0.2357384	0.9904653	0.02354155	-1.055151e-02	0.13608728	3.360	88.65174	0.2568008	0.7353339	-0.250613849	0.690159171256793	0.715789473684211	cortex	mouse
GSM709704.CEL	GSE28644	186555.0	538.0929	61.39332	0.8436613	0.2307327	1.0001341	0.03133849	-1.543404e-02	0.17776859	4.080	66.63845	0.3187257	0.8990134	-0.302862490	0.691419247158972	0.810526315789474	cortex	mouse
GSM709738.CEL	GSE28644	181631.2	529.0196	60.44434	0.8892308	0.2355892	0.9995555	0.02959140	8.615990e-03	0.16033793	2.900	106.86536	0.2586589	0.6653481	-0.305019240	0.692386279462051	0.905263157894737	cortex	mouse
GSM709736.CEL	GSE28644	181844.0	524.5271	60.16718	0.9231650	0.2439091	1.0165673	0.04171351	8.964859e-03	0.17130125	3.260	97.75201	0.2855218	0.7416867	-0.338746007	0.691319592939615	0.789473684210526	cortex	mouse
GSM709750.CEL	GSE28644	180058.2	516.3414	58.88783	0.8589146	0.2396442	1.0040867	0.03484264	3.803573e-03	0.16588067	3.640	96.26691	0.2737504	0.9273769	-0.306441248	0.690735268426628	0.768421052631579	cortex	mouse
GSM709742.CEL	GSE28644	185826.2	525.5382	60.08292	0.9208780	0.2420718	1.0179986	0.04159325	1.188903e-02	0.18934690	3.440	80.85950	0.3803269	0.8419535	-0.281708614	0.690001247244596	0.705263157894737	cortex	mouse
GSM709732.CEL	GSE28644	187096.1	535.1629	60.51529	0.8896729	0.2311442	1.0041986	0.03333913	2.205923e-03	0.18176719	3.520	69.28174	0.3244826	0.7540862	-0.301362648	0.690884473438253	0.778947368421053	cortex	mouse
GSM709722.CEL	GSE28644	187212.3	529.6850	60.08514	0.8006952	0.2319480	0.9965288	0.02704194	-1.126562e-03	0.14189926	3.550	93.73023	0.2627463	0.7417888	-0.249184284	0.69145017328902	0.821052631578947	cortex	mouse
GSM709760.CEL	GSE28644	183584.5	516.1579	59.09182	0.8564300	0.2283337	0.9920575	0.02613784	9.454522e-03	0.14489182	3.180	102.63646	0.2582288	0.7330083	-0.305146452	0.692043948107852	0.863157894736842	cortex	mouse
GSM709740.CEL	GSE28644	190285.5	543.2481	61.67712	0.8830094	0.2344809	0.9994720	0.03116337	1.880713e-03	0.18022131	3.510	81.73143	0.3015607	0.7871385	-0.277845632	0.691525359609233	0.842105263157895	cortex	mouse
GSM709726.CEL	GSE28644	181872.8	521.7927	59.42219	0.8109279	0.2382142	0.9990384	0.02895943	-8.587768e-04	0.15811657	3.540	92.14902	0.2396352	0.8402693	-0.245005092	0.691938457936248	0.852631578947368	cortex	mouse
GSM107464.cel	GSE4752	184587.1	515.4811	57.48210	0.8223616	0.2202155	1.0026079	0.03818781	0.000000e+00	0.13181803	3.020	79.21166	0.4077797	0.6557571	-0.248775828	0.702098920374399	1	cortex	mouse
GSM107466.cel	GSE4752	192422.3	530.6032	59.35789	0.8334686	0.2179377	1.0000000	0.01475608	0.000000e+00	0.06939150	3.500	40.14722	0.6075932	0.9602481	-0.196558164	0.692966793189294	0.91578947368421	cortex	mouse
GSM107465.cel	GSE4752	194396.8	545.2466	61.20042	0.7932246	0.2128804	1.0000000	0.01774102	0.000000e+00	0.09603259	3.420	48.50363	0.3956399	0.7435433	-0.311329253	0.699236797812617	0.989473684210526	cortex	mouse
GSM149543.CEL	GSE6514	146384.0	431.5323	49.67739	0.9815355	0.2440938	1.0057243	0.03082730	-1.178895e-02	0.22665340	2.190	64.61037	0.7927777	0.4786264	-0.203847962	0.685488969025103	0.515789473684211	cortex	mouse
GSM149551.CEL	GSE6514	149040.7	427.6163	49.26720	0.9418042	0.2320667	0.9893936	0.02222298	-5.671772e-04	0.20222031	1.900	67.37031	0.7014171	0.2980986	-0.330112108	0.686407995797891	0.536842105263158	cortex	mouse
GSM149520.CEL	GSE6514	152656.0	461.9705	53.70169	0.8963528	0.2339184	0.9893401	0.02188724	-1.545963e-02	0.21844522	2.150	40.51419	0.5525120	0.4553221	-0.311598924	0.682216691939678	0.442105263157895	cortex	mouse
GSM149544.CEL	GSE6514	149431.4	452.5015	51.83477	0.9659477	0.2380860	0.9953691	0.02462913	-3.183851e-03	0.22854762	1.450	58.93625	0.5869253	0.1957009	-0.330520065	0.687482473069952	0.6	cortex	mouse
GSM149562.CEL	GSE6514	138154.5	400.4573	46.71293	1.0247047	0.2512258	1.0079148	0.03465081	1.488445e-02	0.26294611	1.630	59.68640	0.9363819	0.4256229	-0.336928144	0.667747476907786	0.157894736842105	cortex	mouse
GSM149511.CEL	GSE6514	155198.6	447.4867	52.04984	0.9212761	0.2238745	0.9937773	0.02638071	-3.575978e-02	0.25180487	1.860	59.52310	0.8258758	0.4845937	-0.248502016	0.688274279036788	0.621052631578947	cortex	mouse
GSM149542.CEL	GSE6514	141838.1	414.1777	47.50892	1.0077320	0.2490417	1.0106607	0.03611062	1.175658e-03	0.22732990	1.910	88.05136	0.7737278	0.3284869	-0.208072995	0.681009469085805	0.410526315789474	cortex	mouse
GSM149515.CEL	GSE6514	143585.5	413.9016	49.15634	1.0173725	0.2525112	1.0031066	0.03100835	-1.536941e-02	0.22329910	2.080	70.38218	0.5587907	0.2969964	-0.295403404	0.676034072727164	0.305263157894737	cortex	mouse
GSM149514.CEL	GSE6514	140184.6	406.8462	47.38032	1.0332872	0.2552710	1.0031954	0.02988624	-2.864099e-03	0.23092664	1.980	117.13451	0.4824401	0.3663801	-0.247102478	0.671303439541387	0.2	cortex	mouse
GSM149541.CEL	GSE6514	148828.3	432.8365	49.95898	0.9740282	0.2370066	1.0044166	0.03352022	-9.650527e-03	0.26504004	3.210	65.28521	0.6992604	0.6701938	0.040825364	0.678267380806137	0.357894736842105	cortex	mouse
GSM149516.CEL	GSE6514	145721.4	430.2340	50.17627	0.9838389	0.2413349	0.9946067	0.02420913	-8.772838e-03	0.19431757	1.980	85.01134	0.5260842	0.1936272	-0.294647924	0.677291055119518	0.326315789473684	cortex	mouse
GSM149550.CEL	GSE6514	142161.0	417.1976	48.17188	0.9564888	0.2447675	0.9982079	0.02881151	3.457022e-03	0.20926076	2.010	58.03601	0.8549351	0.6075037	-0.236710200	0.674355530363827	0.263157894736842	cortex	mouse
GSM149564.CEL	GSE6514	148454.9	437.8573	50.63524	0.9403161	0.2360676	0.9959326	0.02604536	-1.035239e-02	0.21988829	1.770	60.64776	0.8274346	0.3069981	-0.305641687	0.681741970888696	0.421052631578947	cortex	mouse
GSM149518.CEL	GSE6514	146885.5	445.8177	51.34698	0.9893545	0.2432654	0.9961272	0.02513505	-6.812497e-03	0.23112398	1.700	45.89658	0.6883302	0.3009854	-0.306247366	0.682118370440218	0.431578947368421	cortex	mouse
GSM149554.CEL	GSE6514	149295.9	428.1849	49.63748	0.9432510	0.2366940	1.0026607	0.03147341	-7.946480e-03	0.25658294	1.760	54.40904	0.9610768	0.3717834	-0.374687279	0.687403567451272	0.589473684210526	cortex	mouse
GSM149560.CEL	GSE6514	147470.3	430.2755	49.60422	0.9552803	0.2444028	1.0031446	0.03174946	-4.647750e-04	0.23277323	1.790	52.84362	0.8832182	0.3326242	-0.415834900	0.684820228930457	0.484210526315789	cortex	mouse
GSM149519.CEL	GSE6514	150021.6	442.1569	51.22946	0.9583422	0.2326153	0.9976503	0.02619163	-1.789016e-02	0.23225581	1.880	47.49604	0.7034444	0.2288236	-0.338301506	0.684743972683989	0.473684210526316	cortex	mouse
GSM149517.CEL	GSE6514	145832.4	419.1151	48.79271	0.9998938	0.2423130	1.0003028	0.03052085	-4.379379e-03	0.21874480	2.240	87.57496	0.6116783	0.2881940	-0.260211171	0.674997923377528	0.284210526315789	cortex	mouse
GSM149512.CEL	GSE6514	153660.0	458.6318	52.76601	0.9245079	0.2332941	1.0037905	0.03156163	-1.436639e-02	0.28113565	2.220	55.16903	0.7595692	0.6495565	-0.209892039	0.686082374427196	0.526315789473684	cortex	mouse
GSM149563.CEL	GSE6514	146737.1	439.7572	50.91461	0.9609900	0.2361465	0.9974409	0.02740375	-1.469792e-02	0.20803435	1.650	45.59181	0.8762294	0.4208394	-0.297230321	0.684322989266555	0.452631578947368	cortex	mouse
GSM149540.CEL	GSE6514	139163.7	416.6054	48.22953	1.0311709	0.2591805	0.9992933	0.02926753	-2.312731e-03	0.22669374	2.240	70.60868	0.7122009	0.4881977	-0.096135387	0.668864915569389	0.178947368421053	cortex	mouse
GSM149561.CEL	GSE6514	149579.4	438.3790	51.05430	0.9291814	0.2314945	0.9878709	0.02191317	-1.504518e-02	0.20265045	1.800	72.48783	0.5512885	0.4385040	-0.327065969	0.685311618760992	0.505263157894737	cortex	mouse
GSM149513.CEL	GSE6514	147157.1	442.1795	50.85697	0.9635021	0.2518045	1.0152260	0.04206599	-6.859423e-04	0.25762873	1.510	62.34150	0.7075434	0.7644558	-0.113971497	0.684723898169994	0.463157894736842	cortex	mouse
GSM149552.CEL	GSE6514	143443.3	416.1469	47.77056	0.9802181	0.2489460	1.0045814	0.03184816	2.695528e-02	0.27886577	1.510	59.19410	0.8354135	0.2915008	-0.357791388	0.674905165353772	0.273684210526316	cortex	mouse
GSM149553.CEL	GSE6514	106495.1	284.3630	33.27864	1.4750367	0.5212852	1.2221192	0.15270928	-6.804704e-02	1.11162670	-0.450	241.56748	0.5293154	0.3855791	-0.504483202	0.556377892649922	0.0105263157894737	cortex	mouse
GSM240425.CEL	GSE9471	129995.1	394.8554	46.55329	1.0665379	0.2864161	0.9975347	0.02634732	1.696892e-04	0.15079866	1.590	63.53137	0.5531877	0.3020653	-0.410350451	0.66088620076314	0.115789473684211	cortex	mouse
GSM240423.CEL	GSE9471	143606.6	432.6888	50.14301	0.9651733	0.2428223	1.0060238	0.03139650	-4.827980e-03	0.23604482	1.860	57.03199	0.5580467	0.2557011	-0.259432942	0.678812456155136	0.378947368421053	cortex	mouse
GSM240420.CEL	GSE9471	128585.6	390.6702	45.86151	1.1161811	0.2950196	0.9988192	0.02869391	3.424726e-03	0.14612739	0.863	71.22784	0.5977799	0.2034158	-0.385935532	0.658841051645093	0.0947368421052632	cortex	mouse
GSM240418.CEL	GSE9471	142210.4	430.4675	49.53992	0.9707684	0.2440388	1.0180275	0.04066063	3.223833e-03	0.23580204	2.000	62.33910	0.5741606	0.3641703	-0.197359406	0.677355666291971	0.336842105263158	cortex	mouse
GSM240426.CEL	GSE9471	142901.7	435.4061	50.55985	0.9679047	0.2434749	1.0022982	0.02772327	2.168467e-03	0.20318501	1.780	67.00528	0.4864728	0.3132091	-0.315228268	0.679743760450555	0.4	cortex	mouse
GSM240417.CEL	GSE9471	125462.9	381.2077	44.51121	1.1355886	0.3100293	1.0053780	0.03462968	7.866232e-03	0.19425318	0.771	67.26990	0.7087960	0.1389765	-0.375818016	0.65195381254324	0.0421052631578947	cortex	mouse
GSM240422.CEL	GSE9471	133662.5	408.6326	48.02111	1.0630758	0.2754784	0.9832677	0.02329438	-3.720202e-03	0.09057493	1.040	63.01658	0.4944515	0.2541318	-0.418223251	0.668581168180875	0.168421052631579	cortex	mouse
GSM240415.CEL	GSE9471	132115.0	402.3798	47.14530	1.0767479	0.2780602	0.9870010	0.02380005	-2.303510e-03	0.09554959	1.170	67.60744	0.5235335	0.1937098	-0.387465591	0.664223826774501	0.136842105263158	cortex	mouse
GSM240424.CEL	GSE9471	133503.1	404.5564	48.08763	1.0692588	0.2959970	1.0099749	0.03661671	-2.025239e-03	0.17075872	1.870	60.20081	0.5228437	0.3207731	-0.310794349	0.661647879177283	0.126315789473684	cortex	mouse
GSM240416.CEL	GSE9471	129580.8	389.7670	46.03002	1.1083218	0.3010540	0.9999430	0.02784937	-9.285607e-04	0.15748107	0.849	63.87718	0.6276081	0.1093157	-0.338493991	0.657518665723495	0.0736842105263158	cortex	mouse
GSM240421.CEL	GSE9471	136564.8	412.3150	48.24062	1.0473971	0.2640184	0.9950661	0.02566646	-2.323410e-03	0.11954794	1.030	66.21919	0.5140275	0.1946420	-0.401685624	0.67173368852718	0.210526315789474	cortex	mouse
GSM240419.CEL	GSE9471	140074.1	425.0252	48.84371	1.0122863	0.2509414	1.0032632	0.03020478	4.744414e-03	0.17271017	0.994	72.33297	0.5204205	0.2722618	-0.381600623	0.678439485346199	0.368421052631579	cortex	mouse
caquinof_20090415_A2_2-v4.CEL	E-MEXP-3031	NA	NA	NA	NA	NA	NA	NA	NA	NA	NA	NA	NA	NA	NA	NA	NA	blood	mouse
caquinof_20090415_A2_4-v4.CEL	E-MEXP-3031	NA	NA	NA	NA	NA	NA	NA	NA	NA	NA	NA	NA	NA	NA	NA	NA	blood	mouse
caquinof_20090415_A2_3-v4.CEL	E-MEXP-3031	NA	NA	NA	NA	NA	NA	NA	NA	NA	NA	NA	NA	NA	NA	NA	NA	blood	mouse
GSM333997.CEL	GSE13222	NA	NA	NA	NA	NA	NA	NA	NA	NA	NA	NA	NA	NA	NA	NA	NA	blood	mouse
GSM334000.CEL	GSE13222	NA	NA	NA	NA	NA	NA	NA	NA	NA	NA	NA	NA	NA	NA	NA	NA	blood	mouse
GSM333999.CEL	GSE13222	NA	NA	NA	NA	NA	NA	NA	NA	NA	NA	NA	NA	NA	NA	NA	NA	blood	mouse
GSM333998.CEL	GSE13222	NA	NA	NA	NA	NA	NA	NA	NA	NA	NA	NA	NA	NA	NA	NA	NA	blood	mouse
GSM334001.CEL	GSE13222	NA	NA	NA	NA	NA	NA	NA	NA	NA	NA	NA	NA	NA	NA	NA	NA	blood	mouse
GSM699476.CEL	GSE28261	NA	NA	NA	NA	NA	NA	NA	NA	NA	NA	NA	NA	NA	NA	NA	NA	blood	mouse
GSM699473.CEL	GSE28261	NA	NA	NA	NA	NA	NA	NA	NA	NA	NA	NA	NA	NA	NA	NA	NA	blood	mouse
GSM699479.CEL	GSE28261	NA	NA	NA	NA	NA	NA	NA	NA	NA	NA	NA	NA	NA	NA	NA	NA	blood	mouse
GSM699478.CEL	GSE28261	NA	NA	NA	NA	NA	NA	NA	NA	NA	NA	NA	NA	NA	NA	NA	NA	blood	mouse
GSM699472.CEL	GSE28261	NA	NA	NA	NA	NA	NA	NA	NA	NA	NA	NA	NA	NA	NA	NA	NA	blood	mouse
GSM699477.CEL	GSE28261	NA	NA	NA	NA	NA	NA	NA	NA	NA	NA	NA	NA	NA	NA	NA	NA	blood	mouse
GSM699480.CEL	GSE28261	NA	NA	NA	NA	NA	NA	NA	NA	NA	NA	NA	NA	NA	NA	NA	NA	blood	mouse
GSM699482.CEL	GSE28261	NA	NA	NA	NA	NA	NA	NA	NA	NA	NA	NA	NA	NA	NA	NA	NA	blood	mouse
GSM699474.CEL	GSE28261	NA	NA	NA	NA	NA	NA	NA	NA	NA	NA	NA	NA	NA	NA	NA	NA	blood	mouse
GSM699471.CEL	GSE28261	NA	NA	NA	NA	NA	NA	NA	NA	NA	NA	NA	NA	NA	NA	NA	NA	blood	mouse
GSM699483.CEL	GSE28261	NA	NA	NA	NA	NA	NA	NA	NA	NA	NA	NA	NA	NA	NA	NA	NA	blood	mouse
GSM699481.CEL	GSE28261	NA	NA	NA	NA	NA	NA	NA	NA	NA	NA	NA	NA	NA	NA	NA	NA	blood	mouse
GSM699484.CEL	GSE28261	NA	NA	NA	NA	NA	NA	NA	NA	NA	NA	NA	NA	NA	NA	NA	NA	blood	mouse
GSM699475.CEL	GSE28261	NA	NA	NA	NA	NA	NA	NA	NA	NA	NA	NA	NA	NA	NA	NA	NA	blood	mouse
GSM805773.CEL	GSE32529	NA	NA	NA	NA	NA	NA	NA	NA	NA	NA	NA	NA	NA	NA	NA	NA	blood	mouse
GSM805777.CEL	GSE32529	NA	NA	NA	NA	NA	NA	NA	NA	NA	NA	NA	NA	NA	NA	NA	NA	blood	mouse
GSM805775.CEL	GSE32529	NA	NA	NA	NA	NA	NA	NA	NA	NA	NA	NA	NA	NA	NA	NA	NA	blood	mouse
GSM805776.CEL	GSE32529	NA	NA	NA	NA	NA	NA	NA	NA	NA	NA	NA	NA	NA	NA	NA	NA	blood	mouse
GSM805774.CEL	GSE32529	NA	NA	NA	NA	NA	NA	NA	NA	NA	NA	NA	NA	NA	NA	NA	NA	blood	mouse
GSM805772.CEL	GSE32529	NA	NA	NA	NA	NA	NA	NA	NA	NA	NA	NA	NA	NA	NA	NA	NA	blood	mouse
GSM175937.CEL	GSE7307	154808.1	337.3889	37.13580	0.9876654	0.2672120	1.0044699	0.03766727	-2.696931e-02	0.4532886	3.010	40.70928	2.8263378	1.22311851	0.937341054	0.585271604250691	0.02	placenta	human
PRB3_58207.CEL	E-TABM-577	212927.61	483.3395	52.078647	0.9855254	0.2643639	0.9879531	2.408517e-02	-0.0084107595	0.17351249	6.190	40.03647	0.6500119	2.6601351	1.26411598	0.646250558315254	0.52	placenta	human
PRB15_57548.CEL	E-TABM-577	203187.82	444.6281	47.809785	1.0377216	0.2833840	1.0187173	4.570657e-02	0.0100830636	0.28971124	7.650	41.01587	1.0639026	4.2302405	2.22655919	0.637517229192724	0.28	placenta	human
PRB5_58881.CEL	E-TABM-577	214081.36	477.8761	51.361683	1.0119209	0.2713945	1.0022420	3.133522e-02	-0.0061494398	0.26338312	6.670	41.97068	0.8231121	2.9026100	1.58758522	0.644672799920816	0.48	placenta	human
PRB13_58230.CEL	E-TABM-577	208270.25	470.9996	50.328304	0.9514439	0.2614231	1.0088945	3.637134e-02	0.0007420617	0.21354934	6.100	39.87567	0.8571544	2.5255440	1.30849070	0.642559387974517	0.36	placenta	human
PRB7_57446.CEL	E-TABM-577	206345.70	465.3066	50.359396	1.0306989	0.2862153	0.9993414	2.808283e-02	0.0012247515	0.23033959	5.830	40.71800	0.7135103	2.8630250	1.75972515	0.647788365892662	0.54	placenta	human
PRB17_57527.CEL	E-TABM-577	198890.25	445.5985	47.976223	1.0095340	0.2751508	0.9997647	2.854541e-02	0.0068638255	0.23117399	6.880	37.96643	0.9457900	3.4637774	1.54777547	0.636545062267499	0.24	placenta	human
PRB11_12448.CEL	E-TABM-577	197856.70	445.4806	48.437128	1.0041203	0.2748836	1.0002119	2.969757e-02	0.0116542913	0.25838692	6.620	41.12840	0.8021721	2.7082545	1.54462959	0.631210276796682	0.16	placenta	human
PRB19_58879.CEL	E-TABM-577	209100.55	471.7042	50.277092	1.0021313	0.2699803	0.9962158	2.567460e-02	0.0050186270	0.21652880	6.180	38.82220	0.7727376	2.6616483	1.17667659	0.64262960338192	0.38	placenta	human
PRB1_57684.CEL	E-TABM-577	221536.52	499.9770	53.518061	0.9473884	0.2474595	1.0031648	3.368682e-02	-0.0192459892	0.28682876	5.700	37.49690	0.5918607	1.7876380	1.28254270	0.652688700098823	0.66	placenta	human
PRB9_58926.CEL	E-TABM-577	205701.95	472.5872	50.946502	0.9824963	0.2689512	0.9927335	2.366898e-02	-0.0026482431	0.18983202	5.730	38.00500	0.7258650	2.6446626	1.32676739	0.642865627786057	0.42	placenta	human
GSM320285.CEL	GSE12767	220446.75	456.6454	46.081390	0.9361621	0.2431119	0.9990184	2.731031e-02	-0.0054913515	0.19732570	2.920	45.47294	1.1539333	1.0688768	0.16671048	0.666785208211297	0.94	placenta	human
GSM320291.CEL	GSE12767	208604.05	444.6489	44.973022	0.9372068	0.2410690	0.9991874	2.723193e-02	0.0002176489	0.18119039	3.170	47.21063	1.1215269	1.1922667	0.33413233	0.648241798361036	0.56	placenta	human
GSM320282.CEL	GSE12767	200142.27	414.1971	41.084591	0.9983758	0.2642316	1.0282002	5.590845e-02	0.0137661831	0.23832271	3.060	54.96217	1.4070185	0.8806416	0.32823830	0.65212649366332	0.62	placenta	human
GSM320293.CEL	GSE12767	220018.89	445.0444	44.991312	0.9318762	0.2433969	0.9977274	2.602751e-02	-0.0038149718	0.17606174	3.240	47.35694	1.2170457	1.0955544	0.37556073	0.659245100561698	0.82	placenta	human
GSM320286.CEL	GSE12767	224581.41	468.0989	47.504344	0.9164992	0.2332902	0.9939510	2.417460e-02	-0.0132926139	0.20056992	3.110	42.87056	0.9553839	1.1074123	0.37148254	0.656476403757438	0.74	placenta	human
GSM320287.CEL	GSE12767	211388.23	445.3641	45.655235	0.9424222	0.2401674	0.9973666	2.596716e-02	-0.0044464672	0.16293774	3.030	41.99044	1.1831943	1.1368440	0.13384426	0.659075111907773	0.8	placenta	human
GSM320289.CEL	GSE12767	204889.90	417.3519	42.156379	0.9367227	0.2380166	1.0001272	2.803927e-02	0.0142567079	0.19368170	2.850	44.52106	1.4024520	1.1260290	0.32153629	0.655356134226123	0.7	placenta	human
GSM320290.CEL	GSE12767	206457.16	434.1430	44.351166	0.9572141	0.2483287	1.0003554	2.781150e-02	0.0018725796	0.18658321	2.680	46.87720	1.1549674	0.8433281	0.17799524	0.655431390010172	0.72	placenta	human
GSM329339.CEL	GSE13155	179654.57	380.4215	39.771376	0.9900336	0.2580217	1.0000000	4.440892e-16	0.0015722083	0.10052820	3.630	82.36499	1.1719064	1.6226676	0.99405672	0.636976269998232	0.26	placenta	human
GSM329338.CEL	GSE13155	177634.20	386.0123	40.427984	1.0081109	0.2703417	1.0000000	4.440892e-16	-0.0015722083	0.10052820	3.410	67.40338	1.1566871	1.3792141	0.85793172	0.635096783934569	0.2	placenta	human
GSM466509.CEL	GSE18809	189243.48	398.9153	41.887517	1.0467927	0.2774744	1.0000000	2.857798e-02	0.0000000000	0.21629782	5.110	56.25569	1.6464771	2.7700552	1.84302417	0.631439758772609	0.18	placenta	human
GSM466512.CEL	GSE18809	211575.32	444.2037	46.866027	1.0776947	0.2907107	1.0000000	2.355958e-02	0.0000000000	0.20324009	4.770	52.62927	1.4851137	1.9316570	0.67809437	0.651640878659398	0.6	placenta	human
GSM466513.CEL	GSE18809	199692.48	429.9737	45.408322	1.0654995	0.2813967	1.0000000	2.474399e-02	0.0000000000	0.16962867	4.390	45.64512	1.6192998	1.9185996	0.94042688	0.648409450338542	0.58	placenta	human
GSM466511.CEL	GSE18809	200238.34	423.4859	44.621856	1.0869316	0.2902227	1.0000000	2.436855e-02	0.0000000000	0.16808675	4.530	44.98266	2.0828200	2.0802583	1.01399249	0.652376609781565	0.64	placenta	human
GSM466510.CEL	GSE18809	193358.55	398.2439	41.805213	1.1404093	0.3087229	1.0002335	2.975063e-02	0.0000000000	0.19836407	4.560	44.68874	2.5968350	2.4205192	1.25785995	0.640592663845332	0.32	placenta	human
GSM558665.CEL	GSE22490	175919.70	370.4495	38.449017	1.1293330	0.3280000	1.0661041	8.114830e-02	0.0073095745	0.40126985	4.620	54.90295	3.8222925	1.7693604	0.38772681	0.64439711005673	0.46	placenta	human
GSM558668.CEL	GSE22490	168005.86	373.9919	39.379973	0.9725109	0.2483716	0.9975634	2.506271e-02	0.0008387175	0.19132707	4.630	56.75255	2.1863515	2.0548405	0.61273794	0.61809921861858	0.1	placenta	human
GSM558666.CEL	GSE22490	174882.93	403.1328	42.864198	0.9720410	0.2499565	1.0014031	2.684273e-02	-0.0137899478	0.27836914	4.560	52.56354	1.5221402	1.6393836	0.18887802	0.624592244424583	0.12	placenta	human
GSM558667.CEL	GSE22490	172001.34	374.8896	40.605396	0.9826937	0.2519995	0.9964908	2.359921e-02	-0.0103963920	0.23134724	4.700	54.79436	1.8425551	1.9963555	0.34299728	0.626215489757158	0.14	placenta	human
GSM558664.CEL	GSE22490	161697.30	358.1896	38.147234	1.0426140	0.2792788	0.9938428	2.399856e-02	0.0103095683	0.19621769	4.510	57.12204	2.0519788	1.9884267	0.53748692	0.608366739806572	0.06	placenta	human
GSM558669.CEL	GSE22490	160951.89	365.5785	38.114312	1.0093659	0.2665372	0.9937758	2.447919e-02	0.0055710118	0.20752546	3.950	62.42109	1.8436567	2.0102794	0.54090575	0.603880681922067	0.04	placenta	human
GSM151958.CEL	GSE6573	209280.23	511.2662	53.982625	0.9439207	0.2453904	1.0000000	2.505053e-02	0.0000000000	0.22751220	1.600	48.71939	0.5470367	0.3635608	0.13026508	0.640198221071588	0.3	placenta	human
GSM180439.CEL	GSE7434	202364.25	460.9855	48.468221	0.8747599	0.2366741	1.0000000	2.471746e-02	0.0000000000	0.18865755	4.280	51.70002	0.8960728	2.5027793	1.13319818	0.642854831228605	0.4	placenta	human
GSM180067.CEL	GSE7434	201324.18	472.1491	49.514403	0.8805884	0.2425701	0.9996419	1.896876e-02	0.0000000000	0.12774892	3.430	53.17111	0.8921662	1.6956880	1.04302058	0.6358399256479	0.22	placenta	human
GSM180443.CEL	GSE7434	192357.77	445.5299	47.758573	0.9900899	0.3440754	1.0362446	9.933067e-02	0.0291188916	0.30117962	1.980	52.89063	1.1608704	1.4924141	1.06409417	0.613415470139398	0.08	placenta	human
GSM180446.CEL	GSE7434	206979.66	489.0665	51.321445	0.8313150	0.2224100	1.0000000	2.037212e-02	0.0000000000	0.15810620	4.000	49.20712	0.9170523	1.7749152	1.11255875	0.643097553993263	0.44	placenta	human
GSM180432.CEL	GSE7434	203556.75	464.0921	48.841335	0.8586065	0.2266162	0.9994036	1.846792e-02	0.0000000000	0.13552326	4.240	54.93392	0.8828961	2.0860724	1.06608481	0.641535111217976	0.34	placenta	human
GSM252357.CEL	GSE9984	200708.14	404.4462	41.475995	1.0499729	0.3023105	1.0083901	3.647182e-02	-0.0011469328	0.25788667	3.720	48.17910	2.4441791	0.5538366	0.47665361	0.664537552612782	0.88	placenta	human
GSM252359.CEL	GSE9984	198739.34	414.8405	42.791038	1.0288631	0.2828301	1.0028121	3.248675e-02	0.0037180364	0.25626675	3.850	58.17826	2.0729148	0.5345051	0.52916023	0.653161183097104	0.68	placenta	human
GSM252356.CEL	GSE9984	206917.11	436.0305	45.088249	0.9553139	0.2539431	0.9905680	2.373305e-02	0.0013695268	0.18616974	4.290	50.75948	1.8573496	0.7028854	0.51510213	0.662853332611851	0.86	placenta	human
GSM252350.CEL	GSE9984	191330.93	398.0965	41.333333	1.0281713	0.2865026	1.0157975	4.554842e-02	0.0213585877	0.31145283	5.750	55.16171	3.0126423	1.5989279	0.89153407	0.645544415663847	0.5	placenta	human
GSM252358.CEL	GSE9984	207294.80	415.0970	42.119799	1.0455711	0.3013012	1.0034066	3.295062e-02	-0.0043902758	0.22622140	4.030	57.29359	2.4156947	0.5682358	0.27505804	0.665396984056922	0.9	placenta	human
GSM252355.CEL	GSE9984	213257.30	437.2549	44.612711	0.9928278	0.2643345	0.9969215	2.669837e-02	-0.0110202247	0.21804216	3.380	48.34777	1.9341461	0.2941177	0.13204898	0.677136381820039	1	placenta	human
GSM252354.CEL	GSE9984	207691.05	426.4892	44.199360	0.9868719	0.2717802	0.9962957	2.593910e-02	0.0044818741	0.20897353	4.540	52.89667	2.0294209	0.9359671	0.53308264	0.657274903425989	0.76	placenta	human
GSM252353.CEL	GSE9984	217374.02	439.7138	44.943759	0.9783069	0.2655274	0.9935448	2.489099e-02	-0.0078875933	0.22226700	3.540	47.58910	1.8219022	0.4560175	0.21762091	0.666554672710225	0.92	placenta	human
GSM252352.CEL	GSE9984	212818.51	436.1792	44.755373	0.9652936	0.2595824	0.9952144	2.590397e-02	-0.0115402641	0.21876985	4.350	47.33352	2.0764677	0.8105295	0.60290022	0.66951512955671	0.96	placenta	human
GSM252360.CEL	GSE9984	203704.30	413.1520	42.470965	1.0208279	0.2854052	1.0024516	3.316520e-02	-0.0039060970	0.24495354	3.590	50.46517	2.0776431	0.3419117	0.64853198	0.659512487133529	0.84	placenta	human
GSM252351.CEL	GSE9984	205266.93	415.4696	41.936900	0.9822824	0.2688732	0.9984331	2.992021e-02	-0.0035946257	0.22947756	4.300	60.05520	1.9305322	0.6091170	0.41503216	0.670471193678326	0.98	placenta	human
GSM252349.CEL	GSE9984	193146.32	394.3201	39.652492	1.0109688	0.2796525	1.0046824	3.350425e-02	0.0236234073	0.24079510	3.760	50.82653	2.7563653	0.4978055	0.49899745	0.659054320986091	0.78	placenta	human
hk2.cel	E-AFMX-11	154933.2	383.64956	40.652949	1.0263860	0.2515819	0.9936577	2.459685e-02	6.979668e-03	0.30592515	1.9700	96.95303	0.3998469	0.467503102	0.101176426	0.62391839612533	0.24390243902439	kidney	human
hk1.cel	E-AFMX-11	162817.0	423.01092	45.260174	0.9852979	0.2508623	1.0052016	3.534453e-02	-9.406233e-04	0.45117146	2.7900	119.50285	0.4007437	0.944692316	0.159026266	0.632276219768599	0.439024390243902	kidney	human
hk4.cel	E-AFMX-11	147896.2	356.64599	38.143576	1.0740556	0.2658124	1.0000000	3.020795e-02	3.003277e-02	0.32739269	2.4500	106.36176	0.4539446	1.133900619	0.227823819	0.617704649718288	0.146341463414634	kidney	human
hk5.cel	E-AFMX-11	153372.4	378.73874	41.682670	1.0138592	0.2616043	0.9879085	2.270020e-02	3.376883e-03	0.28681592	2.7300	79.68381	0.4591647	1.052617093	0.230980571	0.630867819660051	0.390243902439024	kidney	human
hk6.cel	E-AFMX-11	142185.7	357.92563	38.631916	1.1343667	0.2907901	1.0106013	3.881475e-02	4.604492e-02	0.36381303	2.1800	92.47765	0.5289633	0.878683147	0.335936756	0.588098310272376	0.0487804878048781	kidney	human
hk3.cel	E-AFMX-11	155358.5	383.39134	40.954733	1.0174092	0.2500153	0.9879452	2.174392e-02	5.700439e-03	0.29724939	2.6300	112.83651	0.4109273	0.973095056	0.255109176	0.640400050209505	0.51219512195122	kidney	human
GSM279060.CEL	GSE11045	193316.8	464.56302	51.486054	1.0002750	0.2687013	1.0000727	2.216705e-02	-4.638907e-02	0.36580195	4.2500	49.38745	0.8458316	1.548847613	0.742611835	0.672059871077367	1	kidney	human
GSM279062.CEL	GSE11045	177581.6	422.47181	46.403292	1.0161101	0.2688986	0.9972857	2.272810e-02	8.794525e-03	0.27606826	4.3000	53.91885	1.0532203	1.807613872	0.804718751	0.656454083350185	0.853658536585366	kidney	human
GSM279061.CEL	GSE11045	184809.4	443.02303	48.554184	1.0151538	0.2651934	0.9944844	2.006660e-02	-2.210576e-02	0.28413396	4.5100	50.94173	0.9371150	1.833001741	0.711799786	0.663533803650753	0.951219512195122	kidney	human
50PC_05i9837_C_Two_Cycle_IVT_26gen06.CEL	E-TABM-282	193831.18	449.01591	47.389118	0.9216769	0.2400488	1.0000000	0.028789895	0.000000e+00	0.2085658	8.0700	70.08370	0.7993524	4.44662412	1.678326793	0.658723694984487	0.902439024390244	kidney	human
37N_04i19473_Two_Cycle_IVT_12.10.05.CEL	E-TABM-282	187678.05	399.68837	42.289895	0.9835303	0.2632557	1.0122147	0.039947310	0.000000e+00	0.2282088	7.7400	34.83858	2.7000303	3.76779699	1.233782159	0.657637850011993	0.878048780487805	kidney	human
32GM_04i12879_C_Two_Cycle_IVT_25gen06.CEL	E-TABM-282	192301.43	433.18505	46.919067	0.9102705	0.2470116	0.9955188	0.023592947	0.000000e+00	0.1809768	8.0600	86.88162	0.5560776	3.62887905	2.225299067	0.652662137770514	0.731707317073171	kidney	human
35PA_04i18143_C_Two_Cycle_IVT_25gen06.CEL	E-TABM-282	203067.39	458.50768	48.887060	0.8924351	0.2425700	1.0037680	0.037184756	-1.019058e-02	0.2984482	8.2300	93.22243	0.4857368	3.23389265	2.148672080	0.634571358168934	0.463414634146341	kidney	human
44DE_05i3989_C_Two_Cycle_IVT_25gen06.CEL	E-TABM-282	196933.84	429.59081	45.364426	0.9033792	0.2365089	0.9941562	0.022470478	0.000000e+00	0.1926257	7.8200	76.48445	0.5818353	3.79589192	2.093329456	0.658950379025275	0.926829268292683	kidney	human
41SG_04i20655_C_Two_Cycle_IVT_26gen06.CEL	E-TABM-282	195941.25	447.13006	47.524463	0.9076652	0.2398144	0.9920736	0.022761409	-4.079550e-03	0.2150279	8.3600	75.50382	0.6167280	4.74680361	1.748970505	0.650849777950882	0.658536585365854	kidney	human
40N_04i20257_Two_Cycle_IVT_27oct05.CEL	E-TABM-282	195223.89	438.50224	45.680841	0.9162924	0.2473953	0.9979522	0.025007949	0.000000e+00	0.2092708	8.5200	65.93434	0.7236910	4.96407787	2.279877727	0.655732252602901	0.829268292682927	kidney	human
36N_04i18916Two_Cycle_IVT_27oct05.CEL	E-TABM-282	192378.57	437.76794	45.867398	0.9217049	0.2596823	0.9946995	0.022948974	0.000000e+00	0.1831158	8.7400	75.70556	0.6557569	5.14724499	2.213793581	0.654158229251572	0.780487804878049	kidney	human
33N_04i13776_Two_Cycle_IVT_27oct05.CEL	E-TABM-282	181050.98	411.53453	43.447645	1.0200378	0.3188436	1.0121654	0.043620094	2.948174e-02	0.2412161	10.1000	79.57765	0.7561116	6.15056959	3.214828906	0.645261914532051	0.609756097560976	kidney	human
51MI_05i10081_C_Two_Cycle_IVT_26gen06.CEL	E-TABM-282	195022.02	444.70688	47.220850	0.9200411	0.2565239	0.9986628	0.027537664	-4.811602e-03	0.2224801	8.9000	63.51789	0.8264959	5.27285834	1.914614045	0.652248233359116	0.707317073170732	kidney	human
28RA_04i3579_C_Two_Cycle_IVT_06mar06.CEL	E-TABM-282	180178.80	393.33557	43.211706	0.9744835	0.2753297	1.0327764	0.060958010	0.000000e+00	0.3485031	8.3100	84.25887	0.7191431	4.51790615	1.832290892	0.641672521353838	0.560975609756098	kidney	human
GSM543322.CEL	GSE21816	158645.11	381.10887	42.145405	0.9731056	0.2519049	1.0098261	0.037964254	8.861915e-03	0.2478694	2.2300	63.36612	0.7077754	0.44245122	0.116849805	0.622680606075838	0.219512195121951	kidney	human
GSM543318.CEL	GSE21816	181428.68	472.79699	51.385460	0.8375691	0.2252500	1.0099089	0.041356882	-1.593992e-02	0.3140697	2.6300	52.67568	0.5477469	0.50564350	0.177208521	0.646884550249448	0.634146341463415	kidney	human
GSM543314.CEL	GSE21816	170198.86	427.63006	46.529492	0.8883560	0.2309675	0.9933238	0.024564657	-6.603880e-03	0.1637295	2.4400	55.47596	0.7690450	0.64431102	0.048669469	0.654710926590291	0.804878048780488	kidney	human
GSM543321.CEL	GSE21816	161968.36	395.00518	43.317787	0.9283786	0.2528770	0.9982291	0.028168205	2.339516e-03	0.1867495	2.6700	59.86475	0.6960174	0.99082341	0.358613279	0.624436988933344	0.268292682926829	kidney	human
GSM543325.CEL	GSE21816	167803.59	408.19339	44.095107	0.9003096	0.2480822	1.0049851	0.034175911	9.020358e-03	0.1968990	2.0800	55.85973	0.6312270	0.79705008	0.018575666	0.641650960035276	0.536585365853659	kidney	human
GSM543317.CEL	GSE21816	170126.82	443.10611	47.617741	0.8368555	0.2422932	1.0038170	0.035149710	9.518305e-03	0.2296413	2.0700	44.80724	0.7435438	0.40186099	0.077501285	0.63114885915012	0.414634146341463	kidney	human
GSM543316.CEL	GSE21816	167807.16	427.10615	45.682670	0.8159473	0.2498576	1.0214526	0.049113168	1.750314e-02	0.2520266	2.6200	82.06159	0.6773386	0.48591493	0.033260664	0.62841948758601	0.341463414634146	kidney	human
GSM543315.CEL	GSE21816	163096.77	412.67158	45.166895	0.9391664	0.2446796	1.0000566	0.029610217	4.411653e-03	0.1811189	2.6500	58.66939	0.6636285	0.84624111	0.264603226	0.630352944858745	0.365853658536585	kidney	human
GSM543324.CEL	GSE21816	171066.82	422.12311	45.722908	0.8742196	0.2286941	0.9969508	0.026679341	-7.274199e-03	0.1858629	2.6200	53.91774	0.7053562	0.64511073	0.090387166	0.651895964012224	0.682926829268293	kidney	human
GSM543319.CEL	GSE21816	172794.80	449.16902	48.329218	0.8416484	0.2253155	0.9946286	0.025468486	-4.377189e-03	0.1968450	2.4600	56.93186	0.6681584	0.55589215	0.056507825	0.636705860545114	0.48780487804878	kidney	human
GSM543320.CEL	GSE21816	178458.11	447.79971	48.449931	0.8250707	0.2349210	0.9971143	0.027054121	-8.140059e-03	0.2051874	1.8900	52.25695	0.6083023	0.62786595	-0.078333381	0.664007623577737	0.975609756097561	kidney	human
GSM543323.CEL	GSE21816	169986.68	431.56406	46.761774	0.8574935	0.2325646	0.9845090	0.023899356	-4.592747e-03	0.1245717	2.5200	56.63794	0.6134291	0.71198690	0.234433777	0.642241565691649	0.585365853658537	kidney	human
GSM176427.CEL	GSE7307	166809.4	406.3956	44.59076	0.9186745	0.2328218	0.9825141	0.01829497	-3.529251e-02	0.3847507	5.010	37.06736	1.5308546	3.26780129	1.764181146	0.628132667197001	0.292682926829268	kidney	human
GSM176323.CEL	GSE7307	178555.5	435.5500	47.30681	0.8437664	0.2290484	0.9808607	0.01646971	-8.609803e-02	0.4517277	3.360	53.52457	1.0502767	1.19937867	0.650669297	0.65373965354674	0.75609756097561	kidney	human
GSM175911.CEL	GSE7307	150855.0	322.0310	34.82579	0.9972139	0.2644492	0.9956529	0.03131327	7.202103e-02	0.4367504	2.800	44.89824	2.0981736	0.93631016	0.630636304	0.571238371123139	0.024390243902439	kidney	human
GSM176322.CEL	GSE7307	155966.2	372.5249	41.41564	0.9615728	0.2537973	0.9913294	0.02717464	-8.950429e-03	0.3768721	3.300	55.24760	1.0766910	1.71684617	0.988340691	0.608322092316211	0.0975609756097561	kidney	human
GSM176425.CEL	GSE7307	164109.2	385.5875	42.50206	0.9427088	0.2362386	0.9846493	0.02043122	-1.541836e-02	0.3764776	4.730	45.45356	1.8430303	3.05829193	1.706387276	0.598689796540241	0.0731707317073171	kidney	human
GSM176324.CEL	GSE7307	165539.7	380.0838	42.08139	0.8889647	0.2367463	0.9828774	0.01901354	-2.715205e-02	0.3588924	4.020	56.27585	1.2156716	2.06029363	0.811787559	0.628141830732243	0.317073170731707	kidney	human
GSM176426.CEL	GSE7307	167569.7	371.1578	41.01692	0.9907728	0.2504924	0.9965886	0.03001246	-1.773290e-02	0.4179396	6.500	42.86698	2.1814557	4.92056401	3.410300786	0.617939227515931	0.170731707317073	kidney	human
GSM176424.CEL	GSE7307	173126.6	408.2778	44.51943	0.9090689	0.2267295	0.9830738	0.01899380	-4.726692e-02	0.4392355	4.310	46.73749	1.6557529	2.20762996	1.151081209	0.621044891060822	0.195121951219512	kidney	human
GSM176321.CEL	GSE7307	160611.8	355.4899	39.65066	0.9572144	0.2447765	0.9916505	0.02623390	4.225678e-03	0.3925717	4.910	46.65076	1.8804937	3.25357812	2.379366906	0.609959377279575	0.121951219512195	kidney	human
OAS9-12hyb.CEL	E-MEXP-2030	200730.6	448.87653	46.613626	0.8647543	0.2211645	0.9959045	2.509132e-02	-1.190098e-02	0.19071217	3.3300	74.35285	0.5929169	0.536221159	0.088413254	0.696612015327879	0.636363636363636	blood	human
OAS25-1.CEL	E-MEXP-2030	205604.8	453.66567	46.588020	0.8756392	0.2246686	1.0016530	3.166647e-02	-1.022679e-02	0.25755051	3.3300	72.83661	0.6307918	0.279223211	0.045425891	0.708294615845722	0.708624708624709	blood	human
OAS37-1.CEL	E-MEXP-2030	189433.4	428.50413	43.678098	0.9046707	0.2316613	1.0082646	3.760599e-02	1.184162e-02	0.20064103	3.1100	62.08977	0.9691524	0.422846860	-0.070353525	0.695393169677546	0.62004662004662	blood	human
OAS13-1.CEL	E-MEXP-2030	190833.9	429.19055	44.210334	0.8794729	0.2292729	0.9966905	2.632667e-02	7.206772e-03	0.18847683	3.5800	75.49733	0.7047906	0.517242984	0.095829006	0.685455072637084	0.568764568764569	blood	human
OAS12-1.CEL	E-MEXP-2030	193781.7	425.56008	44.453589	0.9001103	0.2365135	1.0049253	3.406480e-02	1.228627e-02	0.25362578	3.0300	60.20767	0.8317150	0.388141495	0.028129190	0.681458229424276	0.543123543123543	blood	human
OAS59-1.CEL	E-MEXP-2030	193007.6	435.93801	45.567444	0.8591536	0.2301791	0.9922844	2.390969e-02	-8.558882e-03	0.17372607	3.4600	67.52971	0.7052808	0.519674824	0.154353105	0.693034179569331	0.606060606060606	blood	human
OAS23-1.CEL	E-MEXP-2030	189898.4	420.99662	43.383631	0.8790279	0.2284648	0.9979991	2.732640e-02	1.258691e-02	0.19040579	2.8900	59.07640	0.8237840	0.458274702	0.089172822	0.685296338696991	0.564102564102564	blood	human
OAS61-1.CEL	E-MEXP-2030	184900.8	416.37642	43.341564	0.8626061	0.2287752	0.9975028	2.737204e-02	1.123071e-02	0.22464767	2.4400	72.49830	0.6665842	0.299823652	-0.049652280	0.682846753325084	0.554778554778555	blood	human
OAS78-1.CEL	E-MEXP-2030	186309.2	420.18363	43.553727	0.9303768	0.2391787	1.0199812	4.618918e-02	6.008146e-04	0.25800827	3.5100	74.24166	0.8839747	0.424310458	0.208793532	0.679569635344558	0.531468531468531	blood	human
OAS92-1.CEL	E-MEXP-2030	199094.2	451.15626	46.293553	0.8434388	0.2187757	0.9969760	2.609437e-02	-2.751653e-02	0.22036069	3.2600	66.34834	0.7210176	0.424798554	0.028102654	0.706353529330354	0.696969696969697	blood	human
MolOBB_Plate3_B7.CEL	E-MTAB-54	196116.5	438.84984	45.596708	1.0036763	0.2535862	1.0154554	3.868514e-02	3.177280e-02	0.61216686	4.0600	28.43521	1.7136034	0.081622322	-0.219934574	0.709643979830415	0.72960372960373	blood	human
MolOBB_Plate3_B5.CEL	E-MTAB-54	200646.3	443.00872	45.969822	1.0220888	0.2609545	1.0229099	4.289052e-02	2.740658e-02	0.64460322	4.1600	30.43651	1.6426175	0.096327630	0.053970511	0.709881303225763	0.731934731934732	blood	human
MolOBB_Plate_3_C3.CEL	E-MTAB-54	190924.6	415.66711	43.595793	1.0189684	0.2604698	1.0136842	3.736198e-02	7.338107e-02	0.59650529	4.0800	30.07043	2.2648505	0.113487179	-0.138457209	0.708615874272321	0.715617715617716	blood	human
MolOBB_Plate_3_A6.CEL	E-MTAB-54	190582.9	417.87223	43.764060	1.0005566	0.2610026	1.0154683	4.021078e-02	4.859657e-02	0.64735703	3.7300	31.94142	1.7040314	0.087821635	0.046651535	0.698439135082441	0.641025641025641	blood	human
MolOBB_Plate3_B10.CEL	E-MTAB-54	193849.5	417.63992	43.899406	1.0393698	0.2677550	1.0188887	4.162190e-02	5.083793e-02	0.62494662	3.8300	31.97897	1.9770931	-0.002387704	-0.281372504	0.704095060270338	0.680652680652681	blood	human
MolOBB_Plate_3_A11.CEL	E-MTAB-54	184478.6	406.54776	43.378144	1.0088398	0.2661355	1.0168532	4.371904e-02	1.012486e-01	0.65916061	3.8300	27.61869	2.0520843	0.077275563	-0.193683165	0.686485019132429	0.578088578088578	blood	human
MolOBB_Plate2_F9.CEL	E-MTAB-54	196077.1	453.32248	47.787837	0.9884581	0.2538991	1.0000000	3.084687e-02	4.080625e-02	0.54531830	3.3000	30.33547	1.1282618	0.018545007	-0.067449497	0.713268197329948	0.752913752913753	blood	human
MolOBB_Plate3_D5.CEL	E-MTAB-54	206693.7	454.41839	46.873342	1.0217290	0.2622971	1.0207985	4.237185e-02	1.436103e-02	0.63819690	4.6200	27.75475	1.8973166	0.539339147	0.168353599	0.721491009571169	0.839160839160839	blood	human
MolOBB_Plate_3_C1.CEL	E-MTAB-54	198353.7	432.23481	45.563786	0.9977028	0.2516433	1.0142867	3.768950e-02	4.090274e-02	0.58591805	4.1900	28.90932	1.9713162	0.223738958	-0.041614166	0.717358012040353	0.787878787878788	blood	human
MolOBB_Plate3_D2.CEL	E-MTAB-54	200636.2	436.05042	45.743027	1.0185241	0.2627352	1.0161526	3.924451e-02	3.040732e-02	0.61059395	4.4900	31.00631	1.9671429	0.247721994	0.081448166	0.714101686617385	0.762237762237762	blood	human
MolOBB_Plate_3_C11.CEL	E-MTAB-54	195331.8	428.80064	44.819387	1.0082966	0.2560666	1.0115592	3.500460e-02	5.424881e-02	0.56934500	4.0300	29.31649	1.9991008	0.080562592	-0.126631146	0.716689812907046	0.778554778554779	blood	human
MolOBB_Plate_3_A3.CEL	E-MTAB-54	198930.8	447.07742	46.527663	0.9851314	0.2468980	1.0092330	3.461399e-02	3.647451e-02	0.57669815	4.2500	25.90804	1.9665337	0.278822495	-0.061747056	0.713187059963836	0.748251748251748	blood	human
MolOBB_Plate3_D1.CEL	E-MTAB-54	172036.5	365.09737	38.121628	1.1315971	0.3000650	1.0416436	5.600178e-02	1.295517e-01	0.77909511	3.6000	38.07525	2.1736339	0.258205695	0.174628401	0.677187395911087	0.512820512820513	blood	human
MolOBB_Plate2_H2.CEL	E-MTAB-54	187536.1	438.30777	46.452675	0.9689871	0.2546623	1.0032869	3.572556e-02	8.163040e-02	0.60362887	3.1000	31.21617	1.2827559	0.017309445	-0.201759565	0.694258535034408	0.613053613053613	blood	human
MolOBB_Plate2_F7.CEL	E-MTAB-54	205227.5	462.61180	48.687700	0.9881094	0.2468488	1.0000000	3.024722e-02	4.392962e-03	0.55699040	3.6100	34.00515	1.2063396	0.043646272	-0.004233195	0.72166234644081	0.841491841491842	blood	human
MolOBB_Plate2_G11.CEL	E-MTAB-54	205219.4	465.30077	49.282122	0.9764294	0.2498410	0.9997399	3.057243e-02	1.188959e-02	0.57312370	3.7500	35.53025	1.1617826	0.142756055	-0.125862348	0.718813796147003	0.811188811188811	blood	human
MolOBB_Plate3_B11.CEL	E-MTAB-54	195622.0	422.43162	44.486511	0.9741991	0.2494307	1.0160118	3.909080e-02	4.998774e-02	0.58000744	4.1000	26.44370	1.9551833	0.129261173	-0.036137500	0.70954221084727	0.727272727272727	blood	human
MolOBB_Plate_3_A10.CEL	E-MTAB-54	201886.5	458.35380	47.681756	0.9701644	0.2415487	1.0073922	3.416576e-02	2.126939e-02	0.58089500	4.1800	27.56543	1.7383327	-0.044864381	-0.225917360	0.719416210438494	0.818181818181818	blood	human
MolOBB_Plate_3_C4.CEL	E-MTAB-54	182396.8	390.19526	41.130316	1.0267984	0.2709412	1.0173837	4.254404e-02	9.832452e-02	0.63863647	3.9300	31.27991	2.2194690	0.319155706	0.089337085	0.68897968807999	0.587412587412587	blood	human
MolOBB_Plate3_D6_2.CEL	E-MTAB-54	184356.4	409.70632	42.620942	1.0110381	0.2625786	1.0138457	4.198539e-02	8.919181e-02	0.69172453	3.5400	29.24075	1.8124282	0.061603421	-0.157385021	0.681167372943377	0.536130536130536	blood	human
MolOBB_Plate2_H7.CEL	E-MTAB-54	212291.5	482.83833	50.105167	0.9595601	0.2496230	1.0006112	3.278401e-02	-6.779155e-03	0.63689260	3.8900	33.91562	1.2961505	0.164421584	0.073425200	0.721329155841357	0.834498834498835	blood	human
MolOBB_Plate_3_C5.CEL	E-MTAB-54	175530.6	381.87322	40.614540	1.0463687	0.2752366	1.0236480	5.040467e-02	1.162420e-01	0.69668883	3.3900	33.11753	2.3921430	0.053285061	-0.111316389	0.685790365866257	0.571095571095571	blood	human
MolOBB_Plate2_G7.CEL	E-MTAB-54	207961.0	475.51372	49.781436	0.9847904	0.2515875	1.0027632	3.276650e-02	0.000000e+00	0.61172817	3.9000	30.49748	1.1414062	0.120229767	0.030541508	0.72468687931662	0.902097902097902	blood	human
MolOBB_Plate_3_A1.CEL	E-MTAB-54	189522.7	428.19811	45.329675	1.0036266	0.2621850	1.0111636	3.717095e-02	7.469723e-02	0.61648541	4.0600	30.20877	1.7941190	0.120927823	-0.020272048	0.698640128091979	0.643356643356643	blood	human
MolOBB_Plate_3_C9.CEL	E-MTAB-54	171658.4	362.71694	37.600366	1.1325793	0.2999262	1.0473997	5.908852e-02	1.249176e-01	0.80224303	3.4300	39.63762	2.1572052	0.327194761	0.148860115	0.677614273897002	0.515151515151515	blood	human
C62.CEL	E-MTAB-631	149136.4	298.19145	32.157293	1.1551619	0.3482624	1.0000000	2.574922e-03	0.000000e+00	0.04581908	2.6400	84.94232	1.0005670	0.727330214	0.633754776	0.627335019613234	0.242424242424242	blood	human
C64.CEL	E-MTAB-631	153551.6	328.31858	35.875629	1.1175472	0.3453569	0.9910851	3.582932e-02	0.000000e+00	0.05099055	2.4400	54.91312	0.7602240	0.389401086	0.482960468	0.641378814563306	0.328671328671329	blood	human
C57.CEL	E-MTAB-631	135983.8	257.16672	28.854138	1.2429326	0.4210161	1.0207362	6.137180e-02	0.000000e+00	0.28873417	2.0700	46.19781	1.1706841	0.544407059	0.720568846	0.552736174054208	0.020979020979021	blood	human
153578hp133a21.cel	E-TABM-940	254660.5	587.45350	61.379058	1.2716880	0.3602959	0.9909180	2.270608e-02	3.977480e-03	0.35712351	4.1600	35.65374	0.2430723	1.302073150	0.515659203	0.723586491022436	0.871794871794872	blood	human
153586hp133a11.cel	E-TABM-940	250855.6	562.37077	58.922725	1.2646033	0.3619973	0.9944116	2.534773e-02	3.887067e-02	0.46334832	3.9800	35.84833	0.2236077	1.540177228	0.507267337	0.70888651907978	0.717948717948718	blood	human
152391hp133a11.cel	E-TABM-940	241941.8	574.13738	59.731139	1.3097916	0.3695908	1.0000000	3.157571e-02	2.951149e-02	0.39302060	5.5900	38.71259	0.2567153	2.846550380	1.767200345	0.721296589372658	0.832167832167832	blood	human
153576hp133a11.cel	E-TABM-940	251805.5	579.26717	59.952446	1.2702201	0.3618017	0.9926606	2.321000e-02	1.712932e-02	0.38530701	3.5300	37.79568	0.2149014	1.108131298	0.572842982	0.722507084422692	0.857808857808858	blood	human
153181hp133a11.cel	E-TABM-940	257843.7	578.78629	59.294010	1.2686824	0.3603956	0.9962890	2.711147e-02	9.032150e-04	0.41556599	4.0800	31.71295	0.2539807	1.817137138	0.517688632	0.724599656408095	0.897435897435897	blood	human
151988hp133a11.cel	E-TABM-940	260925.4	570.27821	58.319159	1.3106417	0.3684472	1.0123393	4.136222e-02	-1.029667e-01	0.70135610	6.5200	34.12940	0.2500886	4.208831054	2.637216173	0.733696482543811	0.997668997668998	blood	human
151990hp133a11.cel	E-TABM-940	253246.4	578.35768	60.321902	1.2777004	0.3671886	0.9951298	2.493364e-02	-1.882942e-02	0.39030197	6.0100	35.77872	0.2127609	3.131474822	1.816076656	0.731433040479817	0.981351981351981	blood	human
153174hp133a11.cel	E-TABM-940	214539.4	641.62204	68.916324	1.3783969	0.4106143	1.0546121	8.483328e-02	-8.235014e-02	0.78071189	4.7900	34.23997	0.4433040	1.907980389	0.686740696	0.696065022621351	0.629370629370629	blood	human
153577hp133a11.cel	E-TABM-940	253944.9	603.64511	61.752172	1.2717197	0.3602399	0.9968781	2.607501e-02	5.059697e-03	0.37159681	3.5500	36.85827	0.1991462	1.126850903	0.538231512	0.726596550066863	0.93006993006993	blood	human
153574hp133a11.cel	E-TABM-940	252208.4	585.03938	59.475080	1.2884256	0.3632629	0.9973958	2.613342e-02	2.053543e-02	0.38509577	4.0000	37.99877	0.2284743	1.969619912	0.598588224	0.72026993735103	0.82051282051282	blood	human
153573hp133a11.cel	E-TABM-940	250980.4	570.04203	58.538637	1.2929426	0.3652683	0.9993652	2.915196e-02	2.684329e-02	0.41387926	4.3400	36.78246	0.2514516	2.387093003	0.710478249	0.717012748063913	0.780885780885781	blood	human
152393hp133a11.cel	E-TABM-940	251098.8	583.69222	60.506630	1.3161255	0.3690244	1.0065623	3.714907e-02	1.908645e-03	0.37314876	5.9200	39.02766	0.2766711	2.820026349	1.655065072	0.721781154059657	0.843822843822844	blood	human
153575hp133a11.cel	E-TABM-940	258768.4	635.72073	64.693187	1.2808208	0.3657562	0.9961828	2.822965e-02	-1.721635e-02	0.46401088	3.7700	31.64900	0.2074600	0.924981255	0.589162031	0.72336960220845	0.867132867132867	blood	human
151991hp133a11.cel	E-TABM-940	256779.7	583.44685	60.634659	1.2814927	0.3682154	0.9941251	2.470574e-02	-2.975493e-02	0.42216209	6.1000	36.14910	0.1884186	3.129791386	1.803859668	0.731730329377607	0.986013986013986	blood	human
151993hp133a11.cel	E-TABM-940	247020.0	558.75060	58.269776	1.3204543	0.3706013	1.0136168	4.061821e-02	1.498244e-02	0.40118102	5.7300	37.05818	0.3194156	3.368558097	1.685951638	0.727389141179932	0.941724941724942	blood	human
152390hp133a11.cel	E-TABM-940	256069.1	577.79405	60.221308	1.2783364	0.3664854	0.9942971	2.493838e-02	-1.311908e-02	0.34825203	6.1000	30.24215	0.2676673	3.011025826	1.664248823	0.725295590654962	0.913752913752914	blood	human
151994hp133a11.cel	E-TABM-940	252669.2	565.68558	58.125286	1.2910644	0.3654049	0.9978833	2.885169e-02	8.675434e-03	0.36458852	6.0900	33.09266	0.3283057	3.155729756	1.847588094	0.72658955454343	0.927738927738928	blood	human
152394hp133a11.cel	E-TABM-940	249578.4	540.12225	56.581619	1.2902519	0.3670238	1.0011592	3.252672e-02	3.992191e-03	0.43832324	5.6300	36.78902	0.2572920	3.476040818	1.804160164	0.730473807343976	0.96969696969697	blood	human
151992hp133a11.cel	E-TABM-940	254422.6	564.77114	57.891175	1.3014256	0.3691053	0.9967151	2.672271e-02	-3.864589e-03	0.34529104	5.8500	31.44146	0.2641175	3.048809732	1.627690375	0.731092263255207	0.972027972027972	blood	human
153175hp133a11.cel	E-TABM-940	243576.0	589.88865	63.524463	1.2881242	0.3696707	1.0010324	3.324362e-02	-1.094861e-03	0.46142818	4.1500	37.25675	0.2416782	1.356979630	0.406592042	0.718433559958666	0.804195804195804	blood	human
152392hp133a11.cel	E-TABM-940	249009.2	566.18844	59.775034	1.3063352	0.3711099	1.0097251	3.749983e-02	3.286375e-03	0.37824776	6.1600	39.74343	0.2803072	3.144893255	1.757199224	0.723633201537384	0.874125874125874	blood	human
151987hp133a11.cel	E-TABM-940	244294.1	512.06032	53.519890	1.3070542	0.3705500	1.0118334	4.031739e-02	2.201802e-02	0.40635370	5.7300	35.66772	0.4295865	3.430784444	1.916907533	0.729336266443196	0.965034965034965	blood	human
153176hp133a11.cel	E-TABM-940	250282.1	625.06543	65.821674	1.2815069	0.3648371	0.9937703	2.496114e-02	-1.053142e-02	0.40866875	3.9600	34.88448	0.1596910	1.199859824	0.403968067	0.72927399606597	0.962703962703963	blood	human
153178hp133a11.cel	E-TABM-940	257282.1	635.40362	66.381344	1.2874881	0.3671491	0.9969241	2.727869e-02	-3.259726e-02	0.46109323	4.0900	34.21726	0.2386806	1.129300127	0.481426782	0.728360676487715	0.953379953379953	blood	human
146139hp133a11.cel	E-TABM-940	242563.2	586.72420	58.183813	1.3410990	0.3939953	1.0557973	8.753685e-02	2.578310e-02	0.54247158	5.3100	33.17346	0.4011677	2.741619744	1.445973489	0.717367092876518	0.79020979020979	blood	human
151989hp133a11.cel	E-TABM-940	254947.1	554.24694	57.022405	1.2973670	0.3654760	0.9964476	2.787780e-02	-1.029289e-02	0.33234199	5.8300	33.37597	0.2812738	2.797585261	1.450282527	0.731258936867851	0.979020979020979	blood	human
GSM270837.CEL	GSE10715	176989.1	379.61469	40.001829	0.9286609	0.2315274	0.9928848	2.147709e-02	0.000000e+00	0.19501487	3.0500	65.74467	1.1922241	0.399937639	0.113221725	0.686387906682778	0.575757575757576	blood	human
GSM270835.CEL	GSE10715	187028.7	392.63802	40.923640	0.9009707	0.2231096	0.9872513	2.454502e-02	0.000000e+00	0.15879609	3.3100	68.11572	0.9590343	0.439405466	0.260349538	0.6955390226051	0.624708624708625	blood	human
GSM270843.CEL	GSE10715	221875.1	479.75209	48.727938	0.8898645	0.2190942	1.0445964	5.733707e-02	-6.764794e-03	0.57545016	2.5500	41.59826	1.1842716	0.408938262	0.246633256	0.724657448678751	0.8997668997669	blood	human
GSM270839.CEL	GSE10715	184000.3	399.69235	41.508916	0.8917771	0.2260956	0.9911927	2.169015e-02	0.000000e+00	0.16444796	3.2700	56.83779	1.1839883	0.518709460	0.233155792	0.694487175969035	0.615384615384615	blood	human
GSM270834.CEL	GSE10715	171260.3	355.50812	37.463192	0.9578418	0.2435691	1.0020637	3.313651e-02	7.941603e-03	0.30703150	2.7500	63.37563	1.1297620	0.392721522	0.379436032	0.666959370513614	0.456876456876457	blood	human
GSM270844.CEL	GSE10715	198377.3	418.95359	43.186100	0.8707362	0.2248713	1.0113959	3.554051e-02	-8.598733e-03	0.33965875	2.2400	52.55777	1.0744819	0.401159398	0.253671494	0.693513299151323	0.608391608391608	blood	human
GSM270840.CEL	GSE10715	168607.7	354.41713	37.549154	0.9307610	0.2447468	1.0000000	2.959852e-02	0.000000e+00	0.27906441	2.9000	67.18734	1.2785357	0.588776773	0.239605523	0.671008726099637	0.473193473193473	blood	human
GSM270842.CEL	GSE10715	206271.6	438.73707	44.594422	0.8539848	0.2162496	1.0158033	3.949862e-02	-7.380341e-03	0.38032474	2.3300	50.13590	0.9354377	0.347684214	0.079520717	0.700901691095936	0.664335664335664	blood	human
GSM270838.CEL	GSE10715	163918.9	355.34894	37.185185	0.9691489	0.2553744	1.0001730	3.279833e-02	1.461021e-02	0.39529106	2.6500	67.19727	0.9444607	0.410589876	0.151328841	0.638540304422367	0.307692307692308	blood	human
GSM270841.CEL	GSE10715	184544.0	397.96848	41.364426	0.8914504	0.2249678	0.9872560	2.476862e-02	0.000000e+00	0.15610480	3.3600	60.24525	1.0844125	0.527566434	0.325464387	0.694218238179369	0.610722610722611	blood	human
GSM270836.CEL	GSE10715	189828.9	412.39419	42.390489	0.9041269	0.2255770	0.9999069	2.584646e-02	0.000000e+00	0.27288516	3.5000	66.84668	1.0270068	0.551087080	0.251372021	0.707916656965809	0.703962703962704	blood	human
GSM287463.CEL	GSE11375	197754.7	421.81323	43.056241	0.8565822	0.2160572	0.9828159	1.886334e-02	-1.096495e-02	0.24252041	4.5500	65.14599	0.9277806	1.608440934	0.641756686	0.705881906945647	0.694638694638695	blood	human
GSM287292.CEL	GSE11375	202738.0	419.38987	43.484225	0.9000153	0.2295553	0.9981154	2.657173e-02	-1.935301e-02	0.29959000	4.0100	46.56145	1.4806687	0.818111563	0.836684454	0.710288734461022	0.738927738927739	blood	human
GSM287293.CEL	GSE11375	189526.1	392.65400	40.204847	0.9101376	0.2285432	1.0003505	3.039885e-02	8.398596e-04	0.27805161	4.3800	43.69017	2.0537663	1.907514116	1.706017269	0.698148741644372	0.638694638694639	blood	human
GSM287406.CEL	GSE11375	195799.8	394.69878	40.790123	0.9521036	0.2589007	0.9984013	2.963681e-02	-2.420939e-02	0.28967755	4.5400	47.83073	2.1453855	1.027122537	0.142517593	0.704709257139405	0.68997668997669	blood	human
GSM287462.CEL	GSE11375	172973.2	364.30346	36.078647	1.0120877	0.2727984	1.0085211	3.674990e-02	1.109821e-02	0.31807618	4.7800	49.31469	2.6691952	2.188128069	0.651493645	0.671224691527951	0.477855477855478	blood	human
GSM287428.CEL	GSE11375	176249.7	369.08384	36.409694	0.9975407	0.2678695	1.0046368	3.302841e-02	1.076876e-02	0.32918090	3.7600	49.19659	2.4567459	0.785192546	0.216194620	0.657183776989743	0.393939393939394	blood	human
GSM287417.CEL	GSE11375	161448.9	342.26803	33.190672	1.0197464	0.2884196	1.0060724	4.050830e-02	1.088766e-01	0.49380075	3.0200	74.64728	1.4554726	1.374383162	0.424654577	0.58568559601997	0.0582750582750583	blood	human
GSM287395.CEL	GSE11375	166884.6	355.22222	35.595793	0.9541138	0.2522602	0.9997586	3.113868e-02	4.369396e-02	0.37241707	3.9300	58.35736	1.8253161	1.716280913	0.439897243	0.63929988319266	0.312354312354312	blood	human
GSM287469.CEL	GSE11375	185238.7	381.94487	38.562414	0.9324589	0.2416035	0.9949484	2.612958e-02	8.223318e-04	0.29059375	3.8400	53.30826	1.4340179	0.577502288	0.210559286	0.671483189529309	0.48018648018648	blood	human
GSM287467.CEL	GSE11375	182191.2	394.24746	39.745770	0.9127896	0.2421619	0.9903932	2.332889e-02	-2.422325e-03	0.28542217	4.1300	50.14669	1.5462883	0.880568126	0.062573888	0.660336596097779	0.414918414918415	blood	human
GSM287289.CEL	GSE11375	201000.8	420.91300	43.315958	0.8797654	0.2190325	0.9974518	2.707272e-02	-9.382645e-03	0.30772607	4.2700	44.29502	1.6108572	1.193366063	1.165888474	0.711032125198051	0.741258741258741	blood	human
GSM287466.CEL	GSE11375	177893.5	373.23466	37.311385	0.9856253	0.2657645	1.0048529	3.392108e-02	5.445367e-03	0.30524243	3.8200	54.29926	2.1445543	0.798446202	-0.019861520	0.662710915018032	0.435897435897436	blood	human
GSM287471.CEL	GSE11375	163848.7	337.96229	32.003658	1.0305684	0.3035128	1.0062724	4.016970e-02	1.063781e-01	0.45022821	3.0700	56.63178	1.8575044	1.377505392	0.689618442	0.581068773562101	0.0512820512820513	blood	human
GSM287294.CEL	GSE11375	202049.3	409.37672	41.561957	0.9816973	0.2608657	1.0093786	3.595225e-02	-7.411403e-03	0.35086024	4.8000	34.35908	3.0317114	1.892172046	1.530219983	0.717905198071392	0.797202797202797	blood	human
GSM287439.CEL	GSE11375	203862.0	419.80283	42.977595	0.8918421	0.2297856	0.9878096	2.221113e-02	-1.816122e-02	0.27217685	4.0100	46.14138	1.2161327	0.884515785	0.378173662	0.704339138175389	0.685314685314685	blood	human
GSM287470.CEL	GSE11375	167853.8	356.21572	35.586648	0.9768088	0.2626195	1.0001714	3.019514e-02	3.418176e-02	0.34133047	4.0600	59.60174	1.8755267	1.665387628	0.497752871	0.644701399952049	0.342657342657343	blood	human
GSM287291.CEL	GSE11375	196734.4	423.08675	43.780521	0.9175794	0.2526871	0.9990610	2.921627e-02	-1.534128e-02	0.27943531	3.5800	53.90467	0.9806532	0.748309261	0.661343255	0.704612879441485	0.687645687645688	blood	human
GSM287295.CEL	GSE11375	193514.6	397.40995	39.853681	0.9745889	0.2606964	1.0103690	3.691523e-02	-2.183786e-03	0.31270275	4.5900	33.85334	3.5242040	2.008300255	1.252501743	0.707249606127263	0.701631701631702	blood	human
GSM287465.CEL	GSE11375	185920.5	377.92808	38.196616	0.9324428	0.2402960	1.0000323	2.984638e-02	-2.524291e-03	0.29204531	4.1900	51.98870	1.1909337	0.997156479	0.476154302	0.666328073512623	0.452214452214452	blood	human
GSM287450.CEL	GSE11375	176533.9	353.92873	35.255601	1.0980081	0.3148990	1.0298248	5.163045e-02	2.484887e-02	0.34363467	5.3900	40.50668	3.4679663	3.143670245	1.568031030	0.689791074219294	0.596736596736597	blood	human
GSM287461.CEL	GSE11375	192271.3	404.66986	41.614998	0.9210368	0.2379168	0.9887898	2.278273e-02	-1.553436e-02	0.23437320	4.9200	55.70262	1.4484330	2.399792047	1.117993287	0.692889589516663	0.603729603729604	blood	human
GSM287464.CEL	GSE11375	196904.0	403.92352	41.379058	0.9283183	0.2339074	0.9956981	2.663682e-02	-1.930321e-02	0.28103008	3.6700	48.41352	1.5001007	0.681488657	0.398236432	0.689208708246611	0.58974358974359	blood	human
GSM287288.CEL	GSE11375	205442.8	441.90178	45.841792	0.8681832	0.2214131	0.9989764	2.902512e-02	-3.053828e-02	0.33430123	4.2900	41.70241	1.2456203	1.084268916	0.825311616	0.721019349799554	0.827505827505827	blood	human
GSM287290.CEL	GSE11375	201432.8	434.78402	45.108368	0.8770254	0.2243741	0.9989709	2.945582e-02	-2.118256e-02	0.32997981	4.7400	39.70050	1.5799994	1.487435693	1.431034538	0.714508392826169	0.771561771561772	blood	human
GSM287468.CEL	GSE11375	170949.1	352.58715	35.279378	1.0417407	0.3004857	1.0079455	3.662124e-02	7.546612e-03	0.31946044	4.7800	54.76666	2.2166912	2.361412190	0.675824672	0.6583604521938	0.403263403263403	blood	human
GSM287384.CEL	GSE11375	188152.8	396.14691	40.693187	1.0024182	0.2830384	1.0111934	4.187995e-02	-2.301902e-02	0.42094942	6.7200	49.60631	1.8021191	4.926638954	2.384731437	0.709081338273145	0.722610722610723	blood	human
GSM318902.CEL	GSE12710	155623.6	243.78267	26.035665	1.3090368	0.4049049	1.0388226	5.945606e-02	9.417412e-02	0.57145279	1.3200	54.36467	3.6423721	1.320376103	0.921091860	0.556572068340599	0.0233100233100233	blood	human
GSM318892.CEL	GSE12710	159223.6	279.06751	28.579790	1.3489639	0.4042942	1.0627658	6.440548e-02	1.579716e-02	0.38439496	2.3500	39.12391	5.9269993	2.133613870	1.012531574	0.629908178899979	0.263403263403263	blood	human
GSM318907.CEL	GSE12710	180128.1	371.07278	39.778692	1.0241453	0.2831116	0.9996831	2.818628e-02	-5.464276e-02	0.35793820	3.5500	49.23350	1.7304042	1.121814067	0.376949937	0.696565529314375	0.634032634032634	blood	human
GSM318900.CEL	GSE12710	168734.3	342.62367	37.296754	1.0489546	0.3114579	0.9891181	2.134426e-02	-2.925063e-03	0.21917537	2.8700	48.60416	1.8650506	1.389950762	0.660800064	0.657310235647017	0.398601398601399	blood	human
GSM318905.CEL	GSE12710	173826.0	349.46532	37.711934	1.0833005	0.3048270	0.9931591	2.325646e-02	-1.420314e-02	0.23386299	2.4500	42.94391	1.9960389	0.705460977	0.398131052	0.671158934464257	0.475524475524476	blood	human
GSM318903.CEL	GSE12710	174822.7	362.81844	39.239140	1.0411613	0.3062463	0.9872499	2.151530e-02	-1.154852e-02	0.20490179	2.5900	51.31289	1.3072045	0.582386158	0.394385253	0.675845436736405	0.501165501165501	blood	human
GSM318894.CEL	GSE12710	151921.7	232.72844	24.391404	1.2790170	0.4031346	1.0237661	4.995285e-02	1.022326e-01	0.49807818	1.9000	37.26800	6.2588701	2.046705731	1.033699077	0.559189463777018	0.0256410256410256	blood	human
GSM318898.CEL	GSE12710	174435.0	363.41580	39.317787	1.0339482	0.3037657	0.9874803	2.154619e-02	-1.872962e-02	0.22229886	3.0300	52.77552	1.5079585	0.739117389	0.332980869	0.670726627567975	0.468531468531469	blood	human
GSM318896.CEL	GSE12710	170465.4	342.32808	36.556013	1.0911414	0.3203420	0.9950342	2.478792e-02	-1.829586e-02	0.23189756	3.1500	45.21837	2.5080276	1.471370632	0.523641337	0.660618808817801	0.41958041958042	blood	human
GSM318904.CEL	GSE12710	159940.8	280.20866	29.549154	1.2410532	0.3708130	1.0174088	4.202959e-02	7.023527e-02	0.40359922	1.9200	45.11683	3.7613453	1.509067362	0.920479536	0.603834867888195	0.121212121212121	blood	human
GSM318901.CEL	GSE12710	169829.8	348.78573	37.942387	1.1017624	0.3324184	0.9917091	2.260894e-02	-3.372666e-03	0.20774535	2.3400	47.29077	1.6213841	0.712178043	0.367652795	0.658626760474704	0.405594405594406	blood	human
GSM318897.CEL	GSE12710	169563.0	356.67953	38.229538	1.0850694	0.3251037	0.9872142	2.103882e-02	-9.704372e-04	0.18287618	2.2200	42.20383	1.8073211	0.612597324	0.359237080	0.664025342224215	0.442890442890443	blood	human
GSM318899.CEL	GSE12710	169198.7	351.02681	37.733882	1.0875808	0.3252564	0.9865804	2.108948e-02	-2.905999e-03	0.18760202	2.4400	44.72300	1.8452478	0.718855549	0.277825376	0.662677144364798	0.433566433566434	blood	human
GSM318908.CEL	GSE12710	160009.6	275.19303	29.651578	1.1715821	0.3498092	1.0166560	4.161236e-02	5.720517e-02	0.36293758	2.0600	38.80937	4.1590227	1.542834215	0.908961267	0.603537495015451	0.118881118881119	blood	human
GSM318893.CEL	GSE12710	171631.0	359.35841	37.604024	1.0481306	0.3010813	1.0009915	2.917619e-02	-3.158025e-02	0.30389697	2.9400	38.33448	2.2400502	1.211112021	0.456835301	0.679192162070914	0.522144522144522	blood	human
GSM318891.CEL	GSE12710	176512.3	351.30090	37.093736	1.1364694	0.3212275	1.0048151	3.245351e-02	-1.162569e-02	0.30114339	3.0000	44.99837	2.3021274	1.455421572	0.564797246	0.674342881433877	0.496503496503497	blood	human
GSM318895.CEL	GSE12710	168084.5	349.76253	37.353452	1.0426302	0.3122697	0.9917003	2.214814e-02	-2.279877e-02	0.23602228	2.8900	49.43568	1.5834857	1.117959667	0.510076786	0.658209736654763	0.400932400932401	blood	human
GSM318890.CEL	GSE12710	163110.1	309.00770	32.982167	1.1562352	0.3500700	0.9971934	2.494111e-02	1.817351e-02	0.23776880	2.5400	53.93142	2.4335374	1.643764895	0.720377713	0.633087630234276	0.277389277389277	blood	human
GSM318906.CEL	GSE12710	151055.1	244.13258	23.871971	1.4101280	0.4876943	1.1152223	1.055550e-01	5.536082e-02	0.91233368	-0.0409	129.10624	1.5643922	1.612222959	0.856596313	0.482973938443534	0.0116550116550117	blood	human
GSM318889.CEL	GSE12710	172848.2	347.80825	36.259717	1.0924898	0.3131677	0.9950474	2.393941e-02	-1.312710e-02	0.23283609	3.0200	42.96233	2.2838264	1.887018645	0.953962869	0.666075954558372	0.44988344988345	blood	human
GSM351344.CEL	GSE13985	156633.7	295.94493	30.811157	1.2264851	0.3500932	1.0058528	3.409054e-02	0.000000e+00	0.19945771	3.3800	64.90780	3.6506630	1.814070067	0.596891471	0.64136552381419	0.326340326340326	blood	human
GSM351341.CEL	GSE13985	163787.2	331.06419	35.815272	1.1575569	0.3337755	1.0000000	2.573566e-02	0.000000e+00	0.14933796	3.3200	41.97996	2.9845555	1.536297563	0.471678964	0.642440677375277	0.333333333333333	blood	human
GSM351345.CEL	GSE13985	165463.8	329.83543	34.930041	1.1349805	0.3155865	1.0000000	2.344290e-02	0.000000e+00	0.15421719	3.3600	46.02380	3.1053087	1.645833315	0.521726569	0.652724532071944	0.384615384615385	blood	human
GSM351342.CEL	GSE13985	182575.4	403.69217	43.489712	1.0247639	0.2786892	1.0000000	2.916355e-02	-8.435765e-03	0.29103033	3.8400	47.09085	1.6320673	1.389295371	0.572136246	0.679314509317191	0.529137529137529	blood	human
GSM351343.CEL	GSE13985	163638.1	322.95831	34.886145	1.1789811	0.3364539	1.0000000	2.543955e-02	0.000000e+00	0.14539155	3.4400	45.78211	3.2283998	1.911668737	0.443416997	0.64683813639977	0.34965034965035	blood	human
GSM371390.CEL	GSE14844	209153.4	456.34713	47.237311	0.9722468	0.2427452	0.9944901	2.608761e-02	5.600856e-03	0.22472396	2.7500	38.55582	1.0731808	0.375413638	0.502547570	0.724293025039905	0.895104895104895	blood	human
GSM371383.CEL	GSE14844	209771.1	454.77857	47.138546	0.9153225	0.2312901	0.9994039	2.902441e-02	1.801154e-03	0.24040300	3.0000	36.38769	1.1958552	0.280542954	0.332116023	0.725513268098696	0.916083916083916	blood	human
GSM371373.CEL	GSE14844	201034.3	433.61521	44.819387	0.8606606	0.2131449	1.0047940	3.453631e-02	2.000132e-02	0.33433527	2.7100	41.35138	1.1161047	0.290394825	0.303248145	0.700532177866526	0.657342657342657	blood	human
GSM371406.CEL	GSE14844	217083.8	466.59155	48.590764	0.9649957	0.2422904	0.9946574	2.612246e-02	-1.294918e-02	0.23757318	2.8900	42.06422	0.9059239	0.509617078	0.339585177	0.727064393583933	0.937062937062937	blood	human
GSM371402.CEL	GSE14844	226124.6	487.06739	50.174668	0.9518849	0.2383565	0.9975918	2.821761e-02	-8.763488e-03	0.30850399	2.9200	42.23860	0.7852639	0.390495503	0.376110882	0.735323579034907	1	blood	human
GSM371393.CEL	GSE14844	211913.0	450.30744	46.551440	0.8867586	0.2126619	1.0041511	3.321948e-02	-1.494469e-02	0.29534870	2.8800	38.61879	1.1509533	0.328681956	0.212476049	0.717923463306833	0.7995337995338	blood	human
GSM371388.CEL	GSE14844	208995.2	455.41700	47.103795	0.9885978	0.2478340	0.9966274	2.717199e-02	5.870400e-03	0.23995022	2.8000	38.37773	0.9778098	0.661706381	0.440401807	0.721385012230442	0.836829836829837	blood	human
GSM371386.CEL	GSE14844	210681.3	442.83574	46.703246	0.9845824	0.2522589	0.9992116	2.941618e-02	2.532724e-03	0.24129232	2.6200	35.52294	1.0898398	0.338602834	0.463602582	0.723704743772354	0.876456876456876	blood	human
GSM371397.CEL	GSE14844	213202.1	470.39810	48.464563	0.9555492	0.2407362	0.9998847	3.114092e-02	-3.230124e-04	0.26398434	2.9600	35.15446	1.1709863	0.347676730	0.312074533	0.732738821828661	0.995337995337995	blood	human
GSM371392.CEL	GSE14844	204240.0	441.27990	46.286237	0.9148928	0.2305287	0.9930479	2.474481e-02	4.782388e-03	0.24594507	3.0600	39.69588	0.9502399	0.421817013	0.134268659	0.714301947284007	0.766899766899767	blood	human
GSM371387.CEL	GSE14844	203621.4	441.24598	45.858253	0.9535159	0.2476171	1.0005408	3.115469e-02	3.724063e-03	0.29001098	2.6600	38.00821	1.1570620	0.322606281	0.216106684	0.718551831190274	0.806526806526807	blood	human
GSM371394.CEL	GSE14844	205955.5	455.84883	47.497028	0.9119169	0.2340573	0.9921839	2.548769e-02	-2.131703e-03	0.27767703	2.8600	39.93398	0.8126337	0.288700725	-0.022867008	0.713680027731509	0.755244755244755	blood	human
GSM371378.CEL	GSE14844	207221.3	454.51906	46.630087	0.8974165	0.2112762	1.0038234	3.316967e-02	1.096010e-03	0.27257361	2.8000	41.91321	1.2019257	0.201621297	0.330699678	0.718952892023686	0.813519813519814	blood	human
GSM371396.CEL	GSE14844	204200.0	441.24785	46.803841	0.9801743	0.2488076	0.9996560	3.037049e-02	1.555220e-02	0.29222911	2.9100	36.84226	1.2881918	0.665911382	0.554528675	0.714182414321038	0.764568764568765	blood	human
GSM371407.CEL	GSE14844	214040.8	468.24938	48.292638	0.8940437	0.2250138	0.9957509	2.619614e-02	-5.524657e-03	0.24292935	3.1700	36.44410	1.1033852	0.387095187	0.159209846	0.732723183730228	0.993006993006993	blood	human
GSM371385.CEL	GSE14844	208683.0	447.30675	45.946045	0.8967630	0.2105790	1.0001560	3.005757e-02	-6.240738e-04	0.25323578	2.8600	38.94692	1.2195399	0.355457118	0.257610281	0.727066918671943	0.939393939393939	blood	human
GSM371380.CEL	GSE14844	220946.0	481.44253	49.849108	0.9501941	0.2398071	0.9941830	2.682982e-02	-1.646514e-02	0.26386995	2.7800	39.21669	0.8796864	0.477065163	0.339780628	0.730304470303295	0.967365967365967	blood	human
GSM371398.CEL	GSE14844	210539.1	452.15965	47.056241	1.0110827	0.2589834	1.0069975	3.476585e-02	-4.463945e-03	0.32685686	3.2400	36.00125	1.2563765	0.962921997	0.644311567	0.722119317726617	0.853146853146853	blood	human
GSM371384.CEL	GSE14844	204488.8	434.19857	45.574760	1.0096719	0.2633804	1.0010062	3.048534e-02	3.217668e-03	0.24745949	2.5600	36.10364	1.2046750	0.468246358	0.484611290	0.718393462267526	0.801864801864802	blood	human
GSM371391.CEL	GSE14844	210181.1	463.09645	48.148148	0.9097893	0.2296262	0.9917874	2.414578e-02	-1.087618e-02	0.23684152	3.2400	39.96600	0.9160013	0.369480540	0.101492947	0.721813256336707	0.846153846153846	blood	human
GSM371401.CEL	GSE14844	196052.4	428.19312	45.005944	0.9812795	0.2672992	1.0079573	3.635047e-02	8.247574e-03	0.30511689	2.8700	32.52791	1.4769641	0.367597552	0.287671012	0.713263384615321	0.750582750582751	blood	human
GSM371395.CEL	GSE14844	210438.6	447.83452	46.355738	0.8880912	0.2126549	0.9994978	3.061895e-02	-5.177116e-03	0.23798209	2.8700	42.93541	0.9454810	0.256725858	0.221158489	0.72745009703307	0.944055944055944	blood	human
GSM371399.CEL	GSE14844	211315.3	458.82060	47.491541	0.9461273	0.2352314	0.9965853	2.753328e-02	-4.647431e-04	0.24346390	2.7700	37.44459	1.1856753	0.176561597	0.360548721	0.731196819331182	0.974358974358974	blood	human
GSM371405.CEL	GSE14844	205274.4	452.40746	46.915409	0.9719189	0.2501474	0.9992394	2.985224e-02	3.744989e-03	0.24993865	2.9200	35.16688	1.3342502	0.301732914	0.196878763	0.728630566113527	0.958041958041958	blood	human
GSM371377.CEL	GSE14844	202977.2	428.83726	45.408322	1.0044912	0.2601497	1.0044933	3.300859e-02	1.992577e-02	0.30292896	2.8800	37.53704	1.4859731	0.745150641	0.610972214	0.708311326273929	0.710955710955711	blood	human
GSM371379.CEL	GSE14844	211647.4	441.20617	45.911294	0.9993790	0.2576150	1.0129698	3.795438e-02	1.447717e-03	0.29506507	2.9900	39.67670	1.6534933	0.650783817	0.558535284	0.723526454674398	0.869463869463869	blood	human
GSM371381.CEL	GSE14844	213366.1	454.31434	47.211706	0.9976418	0.2542915	1.0012656	3.226175e-02	-6.687645e-03	0.27253026	2.6500	37.88172	1.3170521	0.475562736	0.425376113	0.724057707143495	0.892773892773893	blood	human
GSM371404.CEL	GSE14844	219096.5	472.73370	48.907179	0.9800718	0.2512127	0.9975663	2.955355e-02	-1.372635e-02	0.27839415	2.9900	38.09784	1.0537514	0.607052664	0.534675470	0.732597442698284	0.990675990675991	blood	human
GSM371376.CEL	GSE14844	211141.5	460.54693	47.701875	0.9388011	0.2384565	0.9992137	2.955666e-02	-1.724189e-03	0.24868904	3.2600	36.90778	1.2724365	0.395822408	0.378495106	0.725600364340675	0.918414918414918	blood	human
GSM371400.CEL	GSE14844	221148.1	475.85938	49.347965	0.9694605	0.2420688	0.9999424	3.027694e-02	-2.725293e-02	0.33832010	3.2200	41.35252	0.8744564	0.596949333	0.451491943	0.732311747400012	0.988344988344988	blood	human
GSM371408.CEL	GSE14844	218261.8	459.26930	47.431184	0.9784437	0.2467692	0.9987705	3.067580e-02	-3.045938e-03	0.28131710	3.2500	38.03697	1.0171820	0.731266098	0.765322261	0.727694851232441	0.948717948717949	blood	human
GSM371389.CEL	GSE14844	202229.4	443.22202	44.919982	0.8806223	0.2124051	1.0183590	4.216294e-02	1.428154e-02	0.28784769	2.6900	39.39611	1.3559951	0.208472711	0.285318532	0.717102605992356	0.783216783216783	blood	human
GSM371403.CEL	GSE14844	208080.2	448.49640	46.121628	0.9039082	0.2152772	1.0050297	3.420727e-02	-3.631947e-03	0.24739885	2.7100	38.18485	1.3406829	0.389870259	0.228540326	0.726504607127454	0.923076923076923	blood	human
GSM371382.CEL	GSE14844	204323.2	450.06367	47.224508	0.9817104	0.2498608	0.9951266	2.719060e-02	1.557420e-03	0.24661199	2.5900	40.71530	1.1090325	0.460114454	0.323483427	0.716486044075808	0.776223776223776	blood	human
GSM371374.CEL	GSE14844	204536.3	448.85017	46.898948	0.9627205	0.2489032	1.0007166	3.119178e-02	3.533561e-03	0.26636964	3.0700	34.52405	1.3190400	0.211635511	0.357968657	0.716063019233699	0.773892773892774	blood	human
GSM371375.CEL	GSE14844	199045.0	416.76960	44.351166	1.0373017	0.2779391	1.0155036	3.960800e-02	2.926232e-02	0.34540933	2.7200	32.60038	1.7836201	1.081593311	0.588331041	0.705560882062808	0.692307692307692	blood	human
GSM401067.CEL	GSE16028	156943.3	303.80983	32.325560	1.0832667	0.3220856	0.9867044	2.303298e-02	-1.854516e-02	0.21412402	4.9500	60.81908	2.6077473	4.386899602	2.406419658	0.633911407343398	0.282051282051282	blood	human
GSM401095.CEL	GSE16028	155469.2	322.59962	34.666667	1.0567306	0.3103040	0.9877082	2.220381e-02	-1.517095e-02	0.20183814	4.8900	40.21943	2.3889866	3.477625608	2.723286846	0.630171339793041	0.265734265734266	blood	human
GSM401118.CEL	GSE16028	150364.7	257.45497	26.855053	1.1562047	0.3452586	1.0030850	3.315558e-02	2.142104e-02	0.25818958	4.2600	41.83149	5.3824456	4.519744788	2.533930491	0.587051985781007	0.0629370629370629	blood	human
GSM401062.CEL	GSE16028	145627.9	293.29746	31.213535	1.1543219	0.3432654	0.9995622	3.065379e-02	-3.602135e-03	0.22289375	4.2100	44.84755	2.4246045	4.366248292	2.674969805	0.601208163164771	0.107226107226107	blood	human
GSM401070.CEL	GSE16028	154584.0	311.07835	31.935985	1.0511185	0.2859160	0.9996400	3.385667e-02	-2.295204e-03	0.22489080	4.4500	32.83879	4.3881928	4.030976159	2.986086085	0.622010690755363	0.212121212121212	blood	human
GSM401132.CEL	GSE16028	151031.2	276.45179	29.999086	1.1058745	0.3319432	0.9862780	2.203314e-02	1.807642e-02	0.20022450	4.7600	43.18998	3.2753046	4.655051026	3.033960793	0.600343732770288	0.104895104895105	blood	human
GSM401167.CEL	GSE16028	148850.4	265.92593	28.601738	1.1260967	0.3259390	1.0001046	3.138118e-02	8.223266e-04	0.28761318	3.9100	47.99321	3.5699051	3.791821287	3.033814647	0.584876608831539	0.0559440559440559	blood	human
GSM401150.CEL	GSE16028	149927.6	242.51341	24.455418	1.1854748	0.3460459	1.0093645	3.842449e-02	3.989318e-03	0.24758192	5.0300	80.42483	5.7606035	4.502785681	2.778792337	0.612651133728961	0.160839160839161	blood	human
GSM401107.CEL	GSE16028	148972.8	303.90554	32.759031	1.0854231	0.3191831	0.9838533	2.075188e-02	0.000000e+00	0.19303314	4.6700	45.15794	2.2028633	4.073458919	2.574931173	0.603857042231334	0.125874125874126	blood	human
GSM401074.CEL	GSE16028	156808.6	301.53526	31.189758	1.0737510	0.2966683	0.9947473	2.735906e-02	-1.822412e-02	0.23659926	5.0000	35.70948	5.1118490	4.125267546	2.517435188	0.639793932083602	0.317016317016317	blood	human
GSM401123.CEL	GSE16028	148402.0	263.86265	27.930498	1.1505235	0.3414679	1.0000000	3.189258e-02	1.712491e-02	0.24719112	4.1200	39.36147	4.4933290	4.612283007	2.961009625	0.593946419279017	0.0932400932400932	blood	human
GSM401127.CEL	GSE16028	156242.8	303.98104	33.391861	1.0650813	0.3127182	0.9815828	1.849149e-02	-1.683573e-02	0.17972918	5.0400	42.14511	2.4331448	4.470120205	2.915350766	0.625600308006197	0.230769230769231	blood	human
GSM401142.CEL	GSE16028	148324.0	250.57256	26.864198	1.1522487	0.3460310	1.0040327	3.347932e-02	2.118141e-02	0.31646415	3.7900	47.66424	4.3794450	4.612520829	3.031773658	0.579377326897496	0.0466200466200466	blood	human
GSM401064.CEL	GSE16028	149545.1	303.80845	32.252401	1.0826754	0.3087229	0.9935040	2.549581e-02	2.662999e-03	0.22287076	4.3600	38.78676	3.2772074	3.538024128	2.425036624	0.609818885143252	0.153846153846154	blood	human
GSM401114.CEL	GSE16028	146501.9	248.08937	26.397805	1.1731541	0.3577408	1.0013180	3.208748e-02	2.021621e-02	0.27371470	4.4900	34.37169	5.8989118	4.566601264	2.567782093	0.588990775251559	0.0792540792540792	blood	human
GSM401122.CEL	GSE16028	142441.1	262.86200	27.888432	1.1926962	0.3695064	1.0059308	3.503820e-02	8.465371e-03	0.29929830	3.6900	44.68433	2.9775285	4.701330500	2.766514738	0.567609203553654	0.027972027972028	blood	human
GSM401145.CEL	GSE16028	147642.5	273.13888	29.183356	1.2198344	0.3525539	1.0169753	4.211866e-02	4.436800e-03	0.26782290	5.3800	38.37471	5.2159943	4.466855134	2.674490648	0.616549365309955	0.177156177156177	blood	human
GSM401144.CEL	GSE16028	149945.6	263.53215	27.317787	1.1427598	0.3327591	0.9976101	2.971128e-02	1.452987e-02	0.22020574	4.9700	42.60774	5.9920797	4.574388712	2.638990268	0.603336715469166	0.116550116550117	blood	human
GSM401086.CEL	GSE16028	146160.8	242.26830	25.112026	1.1835993	0.3571864	1.0079707	3.530858e-02	8.043760e-03	0.28291312	4.1600	42.14887	7.2081112	4.210966598	2.512839519	0.592669705419513	0.0885780885780886	blood	human
GSM401111.CEL	GSE16028	153521.8	269.10268	26.514861	1.1474554	0.3247233	1.0034509	3.467005e-02	-1.162272e-02	0.24596806	5.4800	89.34063	4.9735487	4.740246113	2.481159260	0.628846073872518	0.251748251748252	blood	human
GSM401106.CEL	GSE16028	151469.1	284.39133	30.132602	1.1570982	0.3389129	1.0021137	3.192583e-02	1.360708e-02	0.25297784	5.2000	40.45178	4.5571239	4.106890402	2.344935786	0.619189580805133	0.207459207459207	blood	human
GSM401157.CEL	GSE16028	157828.8	309.06941	31.683585	1.0669949	0.2933223	1.0228683	5.020165e-02	-2.154292e-02	0.31285202	4.8900	47.63847	3.3701268	4.275046742	2.686284487	0.61837349041135	0.195804195804196	blood	human
GSM401162.CEL	GSE16028	144305.9	246.12786	26.143576	1.2083515	0.3651684	1.0071458	3.776354e-02	1.484104e-02	0.28508237	4.0200	48.82318	4.5089150	4.589468154	2.610024447	0.572903652426652	0.034965034965035	blood	human
GSM401152.CEL	GSE16028	148886.2	283.62904	30.721536	1.1624820	0.3512601	1.0044728	3.378192e-02	-1.855966e-02	0.25460071	4.6400	48.21081	2.3858719	4.854013872	2.672647204	0.609594556419396	0.151515151515152	blood	human
GSM401129.CEL	GSE16028	149982.3	285.43394	29.485139	1.1348251	0.3189239	1.0023021	3.239017e-02	7.031227e-03	0.25202395	5.2200	37.11407	5.0403679	4.283720735	2.641791759	0.604070738234133	0.128205128205128	blood	human
GSM401075.CEL	GSE16028	153177.9	259.39456	24.603567	1.1732163	0.3227604	1.0372346	5.095998e-02	-4.336671e-03	0.33856605	4.8500	71.98633	7.6112040	4.404689945	2.430787520	0.636761768837517	0.300699300699301	blood	human
GSM401130.CEL	GSE16028	144778.8	279.63322	29.079104	1.2190773	0.3760716	1.0257070	5.063829e-02	7.950177e-02	0.26280207	4.9100	36.37660	5.4027158	4.154301611	2.686235300	0.611416299166911	0.158508158508158	blood	human
GSM401124.CEL	GSE16028	154238.3	296.88499	32.005487	1.0916183	0.3213318	0.9887005	2.453187e-02	-5.847436e-03	0.20238367	5.2400	45.48758	3.2598839	4.096511215	2.471098508	0.627384431303124	0.247086247086247	blood	human
GSM401159.CEL	GSE16028	143378.4	242.21627	25.269319	1.2002866	0.3626381	1.0134810	3.898017e-02	1.727036e-02	0.28482051	4.3500	38.79221	6.7158152	4.273412935	2.867047065	0.58751921622056	0.0652680652680653	blood	human
GSM401092.CEL	GSE16028	157320.1	304.50501	32.605396	1.0608480	0.3002489	0.9854802	2.180812e-02	-2.136638e-02	0.19795216	4.9100	46.77796	2.8449678	4.360564229	2.859306949	0.625679976107083	0.233100233100233	blood	human
GSM401065.CEL	GSE16028	144313.5	257.85140	27.374486	1.1500032	0.3379444	1.0040857	3.285350e-02	2.601759e-02	0.29768260	4.3600	41.77842	4.4935299	4.517880856	2.671817757	0.574767174291438	0.0372960372960373	blood	human
GSM401087.CEL	GSE16028	135687.0	200.98856	21.004115	1.3168118	0.4432786	1.0425014	6.603117e-02	8.817153e-02	0.54958165	2.4700	46.57710	4.6219313	4.835304690	2.739807800	0.496125174528921	0.013986013986014	blood	human
GSM401115.CEL	GSE16028	152963.0	299.11230	31.617741	1.1435813	0.3208308	1.0099555	3.560201e-02	1.657513e-02	0.27089572	5.1300	36.76477	4.3566394	3.958354148	2.804854462	0.618694042838456	0.202797202797203	blood	human
GSM401133.CEL	GSE16028	151824.1	306.39050	31.610425	1.0974761	0.3122697	0.9935358	2.662969e-02	-3.543473e-03	0.20883192	4.6400	46.12304	3.0192880	4.433391647	2.902982156	0.614951125221994	0.165501165501166	blood	human
GSM401073.CEL	GSE16028	144988.0	249.90656	27.312300	1.1553619	0.3329442	1.0078921	3.721479e-02	3.348229e-02	0.28888193	4.3300	71.44492	3.2960581	4.399050021	2.936836315	0.571856148400059	0.0326340326340326	blood	human
GSM401091.CEL	GSE16028	149828.9	295.68268	30.055784	1.1634685	0.3341805	1.0120980	3.675315e-02	1.971732e-02	0.27658621	4.8900	35.86705	4.9340388	3.898044584	2.398789344	0.617476678968594	0.184149184149184	blood	human
GSM401153.CEL	GSE16028	151428.8	267.17825	29.148605	1.1211290	0.3447390	0.9879936	2.332162e-02	1.914721e-02	0.20930172	4.6000	44.98174	3.2834112	4.592824244	2.779018660	0.592823118464684	0.0909090909090909	blood	human
GSM401089.CEL	GSE16028	133907.2	228.03827	22.229538	1.3190314	0.3945686	1.0557515	6.249076e-02	8.787710e-03	0.36067287	4.0700	41.82773	9.5513063	4.436298804	2.596998933	0.577120918278547	0.0442890442890443	blood	human
GSM401154.CEL	GSE16028	149715.6	267.95253	26.432556	1.1676024	0.3253731	1.0199017	4.163278e-02	2.692408e-03	0.28284794	5.2500	32.79378	8.3446503	4.543787732	2.698029516	0.608109664577687	0.146853146853147	blood	human
GSM401079.CEL	GSE16028	152508.9	312.13991	32.115226	1.2145405	0.3402726	1.0393117	5.267855e-02	-6.906103e-03	0.40154518	6.0100	43.11419	4.8733169	5.433610093	3.237908526	0.640474123472461	0.321678321678322	blood	human
GSM401082.CEL	GSE16028	151265.1	306.77735	32.667581	1.1233052	0.3249216	0.9977424	2.945109e-02	-6.277214e-03	0.23748632	4.7600	43.45025	2.5850923	4.466660374	2.607663748	0.623404194134829	0.223776223776224	blood	human
GSM401155.CEL	GSE16028	151861.9	277.51389	28.212163	1.1343103	0.3148967	1.0086398	3.580704e-02	0.000000e+00	0.24852101	5.7300	48.66699	5.7671713	4.500688744	2.693561573	0.629721135680417	0.261072261072261	blood	human
GSM401121.CEL	GSE16028	144945.4	244.47127	25.324188	1.2050748	0.3483075	1.0250448	4.526356e-02	2.350368e-02	0.29446815	4.2900	36.84729	8.6287897	4.456441094	2.619060586	0.591215740766671	0.0839160839160839	blood	human
GSM401105.CEL	GSE16028	147377.0	288.69533	31.608596	1.1327468	0.3422052	1.0001827	3.291101e-02	6.487931e-03	0.26390023	4.5300	39.58547	2.3636056	3.310354485	2.767745941	0.595027767499134	0.0979020979020979	blood	human
GSM401101.CEL	GSE16028	152400.5	286.50570	31.359854	1.1088659	0.3296975	0.9934448	2.623424e-02	0.000000e+00	0.20203774	4.7300	39.84365	3.2353717	4.169745669	2.335997257	0.618032233202802	0.191142191142191	blood	human
GSM401126.CEL	GSE16028	162623.8	331.51431	35.025149	1.0131000	0.2790133	0.9911665	2.670211e-02	-5.337663e-02	0.26844575	5.1400	36.11306	2.5498209	3.498331085	2.676293306	0.644429910063895	0.337995337995338	blood	human
GSM401102.CEL	GSE16028	164176.7	331.74234	35.100137	1.0471591	0.2897108	0.9991493	3.062811e-02	-4.606568e-02	0.33253805	5.5500	41.55103	3.0460344	4.754101649	2.759548896	0.650614352160791	0.372960372960373	blood	human
GSM401138.CEL	GSE16028	152431.8	288.68213	31.145862	1.0914614	0.3204561	0.9877927	2.371469e-02	9.495087e-04	0.20354822	4.3100	42.70097	3.1233712	4.142399989	3.039595503	0.607203508954537	0.144522144522145	blood	human
GSM401113.CEL	GSE16028	152639.2	301.21282	32.270690	1.0739783	0.3174587	0.9816795	1.849572e-02	-7.397198e-03	0.17013811	4.8900	63.83177	2.1003297	3.931090835	2.441435032	0.617943069150373	0.188811188811189	blood	human
GSM401148.CEL	GSE16028	161790.1	280.71819	28.501143	1.2112928	0.3686376	1.0636448	7.214615e-02	-6.466452e-02	0.48325332	3.5700	57.05160	3.4128909	3.949733123	2.967800260	0.580630913285957	0.048951048951049	blood	human
GSM401081.CEL	GSE16028	155091.4	305.20918	31.414723	1.0929620	0.3031349	0.9931827	2.677496e-02	-2.042855e-02	0.23853192	4.8300	44.38106	4.0996275	4.046206029	2.444799322	0.639586799193047	0.314685314685315	blood	human
GSM401156.CEL	GSE16028	147421.8	270.77306	27.721994	1.1207439	0.3166289	0.9938766	2.717777e-02	9.542584e-03	0.20304549	4.9200	54.82353	4.9232285	4.101534168	2.531902265	0.605624012672432	0.137529137529138	blood	human
GSM401116.CEL	GSE16028	144541.4	242.48844	24.687700	1.1735627	0.3535080	1.0027021	3.435306e-02	5.209938e-02	0.27800920	4.4800	55.57792	5.9537741	3.944975720	2.715874861	0.570233579854155	0.0303030303030303	blood	human
GSM401103.CEL	GSE16028	154376.4	289.12315	31.434842	1.0941545	0.3255795	0.9868997	2.286451e-02	-5.638337e-04	0.19308220	5.1200	46.21513	3.1854720	4.685482385	2.783356191	0.616187462608546	0.174825174825175	blood	human
GSM401119.CEL	GSE16028	150817.3	309.36029	32.360311	1.1155169	0.3098871	1.0014432	3.171281e-02	1.508250e-02	0.23571190	4.9900	40.19441	3.4031847	4.032430001	2.480521110	0.615564304285183	0.17016317016317	blood	human
GSM401097.CEL	GSE16028	160158.4	320.05431	33.810700	1.0582050	0.3020268	0.9942108	2.736375e-02	-3.145098e-02	0.25932887	5.6300	54.30351	2.2022034	4.498583971	2.572110028	0.636499481920327	0.291375291375291	blood	human
GSM401143.CEL	GSE16028	155106.0	289.90015	31.176955	1.0959552	0.3238599	0.9882543	2.263088e-02	-1.457351e-03	0.20497056	4.6200	44.15517	3.2463720	4.575446802	2.746136858	0.622877745867452	0.221445221445221	blood	human
GSM401151.CEL	GSE16028	158337.0	299.97919	31.453132	1.0748426	0.3104795	0.9907115	2.693569e-02	-4.569942e-02	0.24063466	5.1900	32.81815	4.2475399	4.033348067	2.172296341	0.636684526766807	0.298368298368298	blood	human
GSM401063.CEL	GSE16028	158428.0	319.53388	33.294925	1.0474276	0.2837795	0.9948738	2.727071e-02	-1.141464e-02	0.25041691	5.2500	48.22383	2.9824290	4.246861525	2.690691950	0.634318361109416	0.284382284382284	blood	human
GSM401060.CEL	GSE16028	158046.3	311.23836	31.934156	1.0513199	0.2841221	1.0001304	3.154777e-02	-6.939342e-03	0.26019022	4.5800	39.78291	5.1622309	3.982369112	2.899755788	0.639798626946354	0.319347319347319	blood	human
GSM401135.CEL	GSE16028	151618.0	297.95520	31.292181	1.1041425	0.3172322	0.9934909	2.571078e-02	7.902217e-03	0.21147347	5.0000	36.21860	3.6778984	3.775623205	2.624850538	0.618404804741591	0.198135198135198	blood	human
GSM401110.CEL	GSE16028	146348.2	255.70365	25.037037	1.1655645	0.3239395	1.0183877	4.087374e-02	3.998627e-03	0.25367221	4.9000	53.01355	8.1389144	4.534762408	2.539421119	0.606944208463488	0.142191142191142	blood	human
GSM401090.CEL	GSE16028	149221.9	298.21830	31.006859	1.1423279	0.3257396	1.0031011	3.221371e-02	1.877122e-02	0.26663849	5.2300	37.96028	4.0466425	4.091513147	2.448262729	0.61754606107996	0.186480186480186	blood	human
GSM401088.CEL	GSE16028	143210.2	268.71667	28.866941	1.1799882	0.3635105	1.0033683	3.349556e-02	-1.073160e-02	0.28046739	3.7400	44.21911	2.4294656	4.486590227	2.378939834	0.576623836114006	0.041958041958042	blood	human
GSM401134.CEL	GSE16028	148611.6	283.22757	29.604024	1.1373661	0.3236307	1.0005966	3.058759e-02	1.053237e-02	0.21869600	5.0500	37.92055	5.1770708	4.210401540	2.729827145	0.615280782658108	0.167832167832168	blood	human
GSM401146.CEL	GSE16028	149849.9	272.45801	28.727938	1.1635918	0.3396641	1.0031993	3.270564e-02	6.626118e-03	0.21749502	5.2000	39.77671	5.9803236	4.607520294	2.662744205	0.616823215189728	0.179487179487179	blood	human
GSM401161.CEL	GSE16028	155955.7	290.30093	31.445816	1.0819168	0.3100312	0.9910296	2.547020e-02	-1.163985e-03	0.21244294	4.6700	49.71966	3.1401396	3.996156183	2.757329517	0.622171724694377	0.216783216783217	blood	human
GSM401077.CEL	GSE16028	152359.3	322.40272	33.847279	1.0992369	0.3033366	1.0068549	3.639876e-02	-4.904086e-03	0.28930595	5.2100	44.80315	2.4156475	5.012848496	2.583008533	0.629420642636779	0.258741258741259	blood	human
GSM401140.CEL	GSE16028	145737.2	237.60597	24.411523	1.2074774	0.3549346	1.0182329	4.147270e-02	2.865391e-02	0.31139034	4.4700	33.80788	9.2700706	4.589518348	2.779203705	0.588388945745935	0.0722610722610723	blood	human
GSM401149.CEL	GSE16028	148370.6	262.58089	27.081847	1.1758874	0.3540429	1.0042644	3.391565e-02	1.277429e-02	0.23684919	5.0400	38.15275	5.9490034	4.338037617	2.451120137	0.599343254469131	0.1002331002331	blood	human
GSM401066.CEL	GSE16028	151391.3	295.35283	31.359854	1.1131133	0.3196870	0.9970069	2.854901e-02	6.736228e-03	0.22945691	4.9500	41.35279	3.2845373	3.935464976	2.472997382	0.618055108261926	0.193473193473193	blood	human
GSM401147.CEL	GSE16028	155714.1	289.60849	30.897119	1.1329160	0.3326491	1.0016791	3.208244e-02	-1.144857e-04	0.24069551	5.2200	46.10763	3.4344481	4.688088471	2.581298557	0.626300378202197	0.235431235431235	blood	human
GSM401099.CEL	GSE16028	151754.6	302.71315	31.853681	1.0593363	0.3052454	0.9842203	2.031161e-02	-1.050448e-03	0.18598718	4.7600	59.63506	2.4626780	3.417222230	2.544453555	0.622020813797896	0.214452214452214	blood	human
GSM401098.CEL	GSE16028	160077.5	298.62793	31.063557	1.0576546	0.3005529	0.9900690	2.386141e-02	-2.249792e-02	0.22769704	5.1900	89.27287	2.5886637	4.283810993	2.430504257	0.628333320706737	0.249417249417249	blood	human
GSM401096.CEL	GSE16028	150917.0	301.78600	31.617741	1.0735746	0.3065091	0.9839811	1.961258e-02	-3.411256e-03	0.18828494	4.5500	48.74701	2.7181199	3.380333608	2.542278813	0.616918788470906	0.181818181818182	blood	human
GSM401117.CEL	GSE16028	146950.8	304.14844	32.437128	1.1045695	0.3207314	0.9923756	2.852861e-02	-3.450046e-03	0.21559490	4.8800	47.40457	2.7411583	4.222556097	2.346813699	0.600324921644705	0.102564102564103	blood	human
GSM401125.CEL	GSE16028	161358.0	300.87107	31.661637	1.0883883	0.2945920	1.0136067	3.806443e-02	-7.855323e-03	0.30826720	5.1100	32.92697	5.7039222	3.976683136	3.010519386	0.640738181958358	0.324009324009324	blood	human
GSM401100.CEL	GSE16028	161308.1	342.69826	35.914037	1.0067116	0.2795832	0.9844633	2.143184e-02	-4.003690e-02	0.25806209	5.3500	38.07050	2.7471358	3.618053868	2.857593623	0.648440885480058	0.363636363636364	blood	human
GSM401104.CEL	GSE16028	152150.9	279.78318	29.379058	1.1234140	0.3324892	0.9949371	2.765044e-02	0.000000e+00	0.22456934	5.1500	42.38306	4.6071507	4.664904725	2.239292134	0.62491884201603	0.226107226107226	blood	human
GSM401141.CEL	GSE16028	143900.3	226.50112	22.615455	1.2438517	0.3758816	1.0233469	4.540556e-02	3.669754e-02	0.30721826	4.6700	46.06360	9.7543991	4.824335195	2.644552200	0.583440129789648	0.0536130536130536	blood	human
GSM401136.CEL	GSE16028	148188.7	247.40133	24.321902	1.1931579	0.3422090	1.0066743	3.822182e-02	-4.087856e-03	0.22771268	5.0100	125.75964	4.3931342	4.511663835	2.534163530	0.615645685661484	0.172494172494172	blood	human
GSM401078.CEL	GSE16028	154687.8	311.47284	32.958390	1.0509675	0.2967463	0.9867804	2.268928e-02	-1.898376e-02	0.20663323	4.9700	47.57679	2.8674146	4.196140537	2.422754707	0.628902211976344	0.254079254079254	blood	human
GSM401131.CEL	GSE16028	147698.5	277.81045	30.147234	1.1580403	0.3351662	0.9984851	2.975293e-02	2.444209e-03	0.24151296	5.0000	39.92505	3.6749247	4.305927998	2.508444556	0.603249317225468	0.114219114219114	blood	human
GSM401109.CEL	GSE16028	156808.5	327.53380	34.847737	1.0708280	0.3077957	0.9896326	2.436417e-02	-1.067007e-02	0.23241203	5.1500	41.23575	2.1507429	3.165005578	2.611424953	0.637403436983565	0.305361305361305	blood	human
GSM401085.CEL	GSE16028	146135.1	272.67950	29.444902	1.1553085	0.3512855	0.9945026	2.723407e-02	4.486438e-03	0.22532296	4.3500	35.94576	3.8090015	4.407833488	2.848651229	0.601538593094227	0.10955710955711	blood	human
GSM401108.CEL	GSE16028	151749.1	316.42037	34.267947	1.1379341	0.3385210	1.0065066	3.480514e-02	-3.047460e-02	0.29162839	4.8100	48.80879	1.4339932	4.655004053	2.501401996	0.628942268267652	0.256410256410256	blood	human
GSM401112.CEL	GSE16028	139793.1	311.59352	33.016918	1.1552289	0.3328347	1.0202344	4.669722e-02	5.248666e-03	0.31948999	5.2300	47.57458	2.0635813	5.014450717	2.278826675	0.588918393087048	0.0745920745920746	blood	human
GSM401163.CEL	GSE16028	143296.9	227.09180	23.551898	1.2460593	0.3787303	1.0260367	4.804027e-02	-7.857818e-03	0.31473045	4.7400	64.53418	6.0435539	4.428446087	2.751987920	0.590452972149885	0.0815850815850816	blood	human
GSM401084.CEL	GSE16028	147501.9	270.32053	28.294467	1.1311656	0.3366174	0.9949248	2.809841e-02	5.202432e-03	0.22266672	4.3100	33.67840	5.5574497	4.281147473	2.597711439	0.605286663952173	0.135198135198135	blood	human
GSM401083.CEL	GSE16028	152438.7	310.13264	32.861454	1.0960083	0.3204311	0.9942493	2.636831e-02	-2.309446e-02	0.24801655	5.0500	51.16903	2.0023097	4.690393700	2.659587301	0.627037797098116	0.24009324009324	blood	human
GSM401164.CEL	GSE16028	152063.6	264.36435	27.925011	1.1232025	0.3250736	0.9975136	2.952360e-02	3.532059e-03	0.24533307	4.6500	36.26230	5.3727515	4.431008429	2.692874089	0.605640937125067	0.13986013986014	blood	human
GSM401093.CEL	GSE16028	150467.9	274.81242	29.395519	1.1138978	0.3234198	0.9881513	2.315859e-02	3.974662e-03	0.18050708	4.7400	60.30983	3.0472330	4.519333053	2.729999677	0.608348762289378	0.149184149184149	blood	human
GSM401069.CEL	GSE16028	148363.6	277.89447	28.203018	1.1209794	0.3099935	0.9989010	3.029398e-02	6.412914e-03	0.22272880	4.2600	40.35013	5.5406462	3.902240910	2.904037020	0.603838545950947	0.123543123543124	blood	human
GSM401120.CEL	GSE16028	145493.2	271.07221	28.369456	1.1724346	0.3392381	1.0065200	3.406196e-02	2.911605e-03	0.25385982	4.5100	36.85070	4.8392776	4.150092011	2.930880033	0.602589897980133	0.111888111888112	blood	human
GSM401139.CEL	GSE16028	159317.9	295.89773	31.497028	1.0827106	0.3035574	0.9943892	2.742068e-02	-9.862640e-03	0.24012516	5.1300	36.83981	4.8666931	4.120635745	2.694102943	0.63729678082433	0.303030303030303	blood	human
GSM401094.CEL	GSE16028	155605.1	320.52921	34.802012	1.0711310	0.3055862	0.9916604	2.483053e-02	-5.373053e-03	0.23119249	5.0200	40.78559	2.4337037	3.562555497	2.902192807	0.630203769790528	0.268065268065268	blood	human
GSM401160.CEL	GSE16028	149200.2	262.82147	27.310471	1.1817453	0.3441552	1.0131010	3.877487e-02	1.256165e-02	0.27180380	4.8400	36.40870	7.0463758	4.550658224	2.579585406	0.604183770772251	0.130536130536131	blood	human
GSM401059.CEL	GSE16028	154642.5	305.09213	31.295839	1.1006600	0.3024899	1.0104993	3.657971e-02	-2.421781e-02	0.31494565	5.0500	39.81051	4.2642537	4.223672854	2.911942806	0.630969827915169	0.27039627039627	blood	human
GSM401128.CEL	GSE16028	148953.9	258.17770	27.337906	1.1524798	0.3410340	0.9996139	3.062933e-02	2.514111e-02	0.26559629	4.2900	50.18974	3.9591889	4.534209883	2.705399775	0.588013062723498	0.0699300699300699	blood	human
GSM401166.CEL	GSE16028	148654.5	251.83346	27.222679	1.1518377	0.3473911	0.9998629	3.012935e-02	1.667362e-02	0.25775294	4.1700	48.64043	3.9820689	4.677834755	2.795210796	0.58897822797355	0.0769230769230769	blood	human
GSM401165.CEL	GSE16028	142565.5	230.79904	23.411065	1.2483987	0.3685056	1.0315073	4.912649e-02	1.603580e-02	0.32392237	4.6400	34.25938	10.3465527	4.703898180	2.964390363	0.586601588026225	0.0606060606060606	blood	human
GSM401158.CEL	GSE16028	145684.7	246.09547	26.507545	1.1864108	0.3508394	1.0099696	3.564443e-02	1.338327e-02	0.27317593	4.6500	37.73122	6.1531992	4.252936269	2.711464599	0.591583351303199	0.0862470862470862	blood	human
GSM401061.CEL	GSE16028	159903.1	324.65283	34.187471	1.0532733	0.3011097	0.9909617	2.640636e-02	-2.465037e-02	0.25943755	5.2200	34.23483	3.6319628	3.796725864	2.447059860	0.646821934083034	0.347319347319347	blood	human
GSM401071.CEL	GSE16028	159488.4	317.95761	34.064929	1.0919213	0.3098373	0.9989643	3.104526e-02	-1.473132e-02	0.26453677	5.2900	38.27457	3.0421069	3.991615344	2.726353929	0.6388229694435	0.31002331002331	blood	human
GSM401076.CEL	GSE16028	154505.3	318.43664	33.540009	1.0945615	0.3139096	0.9965544	2.915599e-02	0.000000e+00	0.25512721	4.9000	38.40421	2.9191976	3.364937818	2.436465263	0.631999025544723	0.272727272727273	blood	human
GSM401072.CEL	GSE16028	144878.6	290.99401	31.584819	1.1709748	0.3493131	1.0044518	3.458219e-02	-2.533661e-02	0.26575053	4.0300	50.59008	1.5705639	3.986504346	2.635679817	0.594998675154012	0.0955710955710956	blood	human
GSM401068.CEL	GSE16028	152310.1	301.46660	32.047554	1.0789689	0.2989119	0.9949082	2.775046e-02	-9.618678e-03	0.21730630	5.0600	45.42147	3.1870774	4.399795235	2.438749098	0.618679708940624	0.2004662004662	blood	human
GSM401137.CEL	GSE16028	156892.5	297.41340	32.338363	1.0781442	0.3081793	0.9886785	2.359843e-02	-4.053749e-03	0.20012728	4.6700	50.57656	2.6474408	3.986222162	2.767712256	0.622631866169698	0.219114219114219	blood	human
GSM401080.CEL	GSE16028	161459.5	317.75124	32.581619	1.0570157	0.2852115	1.0028932	3.215783e-02	-2.050405e-02	0.29700168	5.2100	35.49804	4.9887277	3.916479171	2.553922649	0.649199630827255	0.368298368298368	blood	human
GSM468389.CEL	GSE18897	204373.7	460.69384	47.229995	1.4374960	0.4361198	1.0183121	4.985113e-02	1.130433e-01	0.63439049	5.8600	28.97837	2.1773453	6.218019301	1.162668704	0.686851716008539	0.582750582750583	blood	human
GSM468387.CEL	GSE18897	211697.6	458.98292	46.569730	1.4120582	0.4247480	1.0065619	3.672950e-02	2.503169e-02	0.38392887	5.6500	31.18497	1.9642483	6.379714775	1.429421228	0.711981372667861	0.743589743589744	blood	human
GSM468327.CEL	GSE18897	214480.6	479.01345	48.572474	1.4153563	0.4219132	1.0132449	4.015419e-02	9.258075e-03	0.34452410	5.0300	31.22920	1.9326979	3.885909683	0.787584029	0.722906462749976	0.862470862470862	blood	human
GSM468397.CEL	GSE18897	222217.0	519.57181	52.707819	1.3689216	0.4036718	0.9884974	2.284750e-02	-1.128792e-02	0.29021832	4.3600	32.98299	1.0441402	3.080260741	0.925511043	0.723965610204121	0.89044289044289	blood	human
GSM468326.CEL	GSE18897	223550.3	513.59220	52.283493	1.3810392	0.4083821	0.9973413	2.900034e-02	-8.121027e-03	0.29507770	4.8900	29.10551	1.3570971	3.745088261	0.851544044	0.723740892676545	0.878787878787879	blood	human
GSM468328.CEL	GSE18897	238313.6	522.30560	53.313214	1.3508866	0.3931941	0.9971283	2.906276e-02	-4.471563e-02	0.39905403	5.2100	30.82294	1.0567522	3.778521082	0.846435976	0.731669483144025	0.983682983682984	blood	human
GSM468393.CEL	GSE18897	214972.0	490.85636	50.017375	1.4174508	0.4258804	1.0063133	3.749757e-02	3.992609e-02	0.42932711	5.6300	29.21357	1.8350472	5.331382823	1.138019956	0.708576915097747	0.713286713286713	blood	human
GSM468399.CEL	GSE18897	225758.3	507.70778	51.610425	1.3745033	0.4063441	0.9918582	2.528281e-02	8.033212e-04	0.32547224	5.0500	30.52174	1.2190153	3.395272064	1.060881242	0.723288591254767	0.864801864801865	blood	human
GSM468351.CEL	GSE18897	216102.5	510.05617	51.153178	1.3882942	0.4166783	0.9964589	2.906516e-02	4.793642e-03	0.28608500	4.7500	32.28338	1.2476583	4.033105335	0.864829761	0.718682218479872	0.808857808857809	blood	human
GSM468320.CEL	GSE18897	223947.6	497.23064	50.917238	1.3636535	0.3983873	0.9962223	2.797071e-02	-3.756658e-03	0.31377471	4.8000	29.52803	1.3039413	3.454822736	1.010529377	0.724769526495441	0.904428904428904	blood	human
GSM468350.CEL	GSE18897	219916.9	505.54748	50.747142	1.3849857	0.4088243	0.9963009	2.773578e-02	2.712524e-03	0.27979174	5.3700	31.23536	1.4312132	4.547366354	0.628318201	0.721935718750753	0.848484848484849	blood	human
GSM468358.CEL	GSE18897	218613.2	507.76099	51.599451	1.3708089	0.4012609	0.9928374	2.596401e-02	3.746485e-03	0.27997077	5.0300	29.33748	1.2669185	3.469858000	0.984744558	0.723846413977435	0.888111888111888	blood	human
GSM468353.CEL	GSE18897	219244.5	485.27385	49.565615	1.3817107	0.4073905	0.9991377	2.985496e-02	-6.269496e-03	0.36743756	4.4500	31.29237	1.3335490	3.896621332	1.226186811	0.717791624106055	0.794871794871795	blood	human
GSM468381.CEL	GSE18897	214424.4	486.89142	49.730224	1.4079457	0.4209885	1.0015940	3.266850e-02	1.140747e-02	0.34848021	5.0000	29.99077	1.7327648	4.910397029	1.018962367	0.713910727169565	0.75990675990676	blood	human
GSM468380.CEL	GSE18897	216659.0	500.01311	50.855053	1.3940007	0.4117110	0.9980123	2.988584e-02	1.386653e-02	0.35446727	4.3800	30.13030	1.5682861	3.112774596	0.995776335	0.720667416527183	0.822843822843823	blood	human
GSM468394.CEL	GSE18897	225479.2	525.31615	53.812529	1.3742574	0.4029192	0.9948827	2.744763e-02	-1.746346e-02	0.33683684	4.5000	30.48009	1.2176447	3.093029936	0.872394846	0.722531344030914	0.86013986013986	blood	human
GSM468398.CEL	GSE18897	220060.9	514.39414	51.844536	1.3878483	0.4080198	0.9952890	2.740916e-02	-2.140109e-03	0.29796787	4.4200	30.74215	1.2709863	3.367835374	0.839577365	0.728320250075554	0.951048951048951	blood	human
GSM468355.CEL	GSE18897	216932.4	507.09307	51.751257	1.3880153	0.4099336	0.9972661	2.915324e-02	-6.955907e-03	0.34781035	4.3100	30.32628	1.2233662	3.270374843	1.024966156	0.722276903737241	0.855477855477855	blood	human
GSM468354.CEL	GSE18897	227472.1	513.97685	51.996342	1.3823376	0.4032419	0.9982520	2.994942e-02	-1.296427e-02	0.35574319	5.0900	30.53672	1.3951016	3.761880560	0.886306206	0.725085277637874	0.911421911421911	blood	human
GSM468356.CEL	GSE18897	221573.2	491.58771	50.588020	1.3925736	0.4084535	1.0008130	3.134527e-02	-1.574539e-02	0.34829336	4.4700	27.22861	1.6558458	3.619876203	0.800757108	0.723798508907914	0.881118881118881	blood	human
GSM468382.CEL	GSE18897	219567.9	493.64110	50.593507	1.4111657	0.4135743	1.0037515	3.386914e-02	-2.466911e-03	0.32147357	5.1700	30.71580	1.7082421	4.266192031	0.951902837	0.722014867728447	0.850815850815851	blood	human
GSM468390.CEL	GSE18897	227709.5	514.73460	52.064015	1.3793181	0.4015162	0.9979639	2.951372e-02	-5.893883e-03	0.31971006	4.7300	30.16689	1.4046019	2.935771770	0.664115959	0.724813985293625	0.906759906759907	blood	human
GSM468321.CEL	GSE18897	223149.8	483.18317	49.154092	1.3890495	0.4084402	1.0040409	3.423734e-02	2.607240e-03	0.37123728	5.2700	31.58870	1.5950985	4.146261048	1.067457032	0.721177020314542	0.82983682983683	blood	human
GSM468383.CEL	GSE18897	204557.7	458.08020	46.926383	1.4406104	0.4296797	1.0148108	4.042439e-02	2.468739e-02	0.37550209	4.6200	29.00816	2.5658566	3.976804714	0.792147682	0.71002252991264	0.734265734265734	blood	human
GSM468388.CEL	GSE18897	225784.2	513.54577	53.080933	1.3654165	0.4027409	0.9960289	2.947022e-02	-9.998583e-03	0.31267027	5.4100	32.59042	1.0882157	3.858824493	0.905530422	0.726795975775102	0.934731934731935	blood	human
GSM468386.CEL	GSE18897	224761.1	501.69542	51.294010	1.3852024	0.4064359	0.9973397	2.847826e-02	-4.608218e-04	0.32777633	5.3000	29.71254	1.5133374	3.740802820	1.018955812	0.724901579953586	0.909090909090909	blood	human
GSM468322.CEL	GSE18897	224222.0	516.12933	52.539552	1.3992356	0.4135709	1.0082586	3.579886e-02	-1.608307e-02	0.39726266	4.6900	28.22648	1.4794927	4.710711156	0.894304420	0.720830078220781	0.825174825174825	blood	human
GSM468395.CEL	GSE18897	228820.1	520.77379	53.411980	1.3585139	0.3972420	0.9903605	2.386733e-02	-9.756995e-03	0.30227541	5.1600	31.43224	1.0857481	3.759723918	0.803514793	0.726078228549516	0.920745920745921	blood	human
GSM468352.CEL	GSE18897	204273.7	411.55185	40.221308	1.4541721	0.4416957	1.0583708	7.346296e-02	4.425705e-02	0.85472765	4.5100	27.98297	1.6408280	6.778902099	0.976074399	0.681319002524006	0.538461538461538	blood	human
GSM468324.CEL	GSE18897	231295.0	502.14037	50.761774	1.3746491	0.4024614	0.9992926	3.066317e-02	-1.018086e-02	0.30052119	5.0600	29.96662	1.4428408	4.031305420	0.928362303	0.726780263728734	0.932400932400932	blood	human
GSM468392.CEL	GSE18897	192450.0	458.78093	47.028807	1.4817541	0.4518709	1.0280747	5.053622e-02	6.443007e-02	0.50732028	5.0600	26.75558	2.9683178	5.854640588	1.015910993	0.698930095874125	0.648018648018648	blood	human
GSM468385.CEL	GSE18897	236693.3	518.63894	53.523548	1.3503972	0.3943953	0.9981220	2.975927e-02	-3.660059e-02	0.37617117	5.5400	33.43599	1.0330132	3.869872855	1.016686223	0.731204855652754	0.976689976689977	blood	human
GSM468323.CEL	GSE18897	221732.6	519.68328	52.702332	1.3961008	0.4113571	0.9951906	2.731803e-02	-5.308766e-03	0.29807582	4.5600	26.32754	1.4526465	3.972131795	0.648222486	0.723837607243101	0.885780885780886	blood	human
GSM468329.CEL	GSE18897	215850.8	495.06589	50.641061	1.3820853	0.4048407	1.0020754	3.312968e-02	-9.282685e-04	0.38091785	4.5100	28.09679	1.2867534	3.338136043	0.781152632	0.719253244027306	0.815850815850816	blood	human
GSM468359.CEL	GSE18897	235112.1	525.46891	53.338820	1.3695719	0.3974677	0.9977737	2.963757e-02	-5.635768e-02	0.43843766	4.6400	30.04638	1.1887583	3.913794771	0.797353982	0.72655784218186	0.925407925407925	blood	human
GSM468384.CEL	GSE18897	212059.3	478.30172	48.499314	1.4088507	0.4243679	1.0006225	3.188566e-02	1.622243e-02	0.31747287	4.9900	30.46483	1.8501305	5.047816583	0.896432649	0.714446019960534	0.769230769230769	blood	human
GSM468396.CEL	GSE18897	224605.7	517.58360	53.075446	1.3817640	0.4045844	0.9947389	2.688865e-02	-2.086336e-03	0.31119436	5.4000	29.46072	1.3937564	3.880876510	0.967524511	0.728557424087388	0.955710955710956	blood	human
GSM468325.CEL	GSE18897	226691.8	505.76455	51.023320	1.4072974	0.4118973	1.0037881	3.487256e-02	-7.246173e-03	0.39999373	4.7500	27.63804	1.7407188	4.536235984	0.756835032	0.723818076009258	0.883449883449883	blood	human
GSM468391.CEL	GSE18897	213339.0	494.99932	50.284408	1.3948363	0.4156138	0.9992355	3.203293e-02	5.979048e-02	0.44782023	5.1800	29.26776	1.5023348	4.064060061	0.744018015	0.70393144319355	0.678321678321678	blood	human
GSM468357.CEL	GSE18897	229370.7	502.22609	50.608139	1.3730664	0.3967446	0.9977906	3.029285e-02	-1.053569e-02	0.35627432	4.8600	30.24184	1.2660464	3.274416933	0.722513314	0.729016184031245	0.96037296037296	blood	human
GSM50701.CEL	GSE2634	124251.9	85.95745	10.496571	1.5218379	0.5360449	1.0077185	3.771596e-02	0.000000e+00	0.19039046	0.6990	35.68792	12.5239898	4.182318174	2.339857404	0.352063340924373	0.00466200466200466	blood	human
GSM50702.CEL	GSE2634	122783.6	90.23784	9.894833	1.5415131	0.5393123	1.0000000	2.575527e-02	0.000000e+00	0.16375517	0.8650	49.97640	9.2032097	7.301967374	2.852396180	0.34919820455009	0.00233100233100233	blood	human
GSM50700.CEL	GSE2634	124255.4	98.94235	11.061728	1.5145703	0.5188068	1.0000000	2.537316e-02	0.000000e+00	0.13812567	1.2200	47.83989	8.8429197	7.182715066	2.785343599	0.361470003394711	0.00699300699300699	blood	human
GSM50698.CEL	GSE2634	134455.0	204.77010	22.948331	1.2741822	0.4130689	1.0000000	3.336082e-02	-6.075904e-02	0.27446382	1.8100	50.26684	3.4734901	3.660047622	0.499069079	0.519761166070888	0.0163170163170163	blood	human
GSM50699.CEL	GSE2634	124982.0	141.07190	15.623228	1.4327765	0.4637337	0.9993556	2.026490e-02	0.000000e+00	0.15737520	1.2500	45.28295	6.9640660	5.471197281	1.333935693	0.43942521787625	0.00932400932400932	blood	human
GSM647534_01_0112.CEL	GSE26378	171335.2	349.29509	38.132602	1.1396903	0.3304833	1.0056928	3.818977e-02	9.769472e-02	0.42122823	3.8200	38.85079	1.9138488	3.322288021	1.231543499	0.64592643502555	0.344988344988345	blood	human
GSM647624_W_JUL7_4_06XW2_HG_U133_Plus_2.CEL	GSE26378	189328.3	407.31485	43.542753	1.0783241	0.3021223	0.9993620	2.948179e-02	-3.939496e-02	0.34225974	4.1200	40.61602	1.5129455	2.674096561	0.270026915	0.717441806275117	0.792540792540793	blood	human
GSM647536_01_0115.CEL	GSE26378	197112.9	418.85757	43.979881	1.0890981	0.3071691	1.0017187	3.117816e-02	-3.795319e-02	0.29540564	4.8600	36.81428	1.3856410	4.560357019	1.580982317	0.709451179741815	0.724941724941725	blood	human
GSM647575_14_0006.CEL	GSE26378	189252.8	388.71746	41.302241	1.1184391	0.3276311	0.9978323	2.688763e-02	-2.774073e-02	0.27737839	4.4800	43.54875	1.0125349	3.898038459	0.914977013	0.701691698700644	0.671328671328671	blood	human
GSM647606_W17_06Y4J_HG_U133_Plus2.CEL	GSE26378	180660.2	380.68201	41.157750	1.1368811	0.3347813	0.9948160	2.507492e-02	5.127801e-03	0.23891260	4.3500	41.95127	1.4848667	4.958714218	0.952938158	0.694524432038154	0.617715617715618	blood	human
GSM647566_11_0087.CEL	GSE26378	183624.7	393.86284	42.116141	1.0876584	0.3128470	0.9925526	2.317116e-02	5.762788e-03	0.25968279	3.8200	44.80269	1.0861911	1.578481675	0.742808533	0.681853074835213	0.547785547785548	blood	human
GSM647626_W_JUL7_6_06XW0_HG_U133_Plus_2.CEL	GSE26378	165146.1	330.63490	36.376772	1.2069388	0.3659939	1.0287415	5.407751e-02	2.947479e-02	0.48664080	3.3000	51.26559	1.7696245	2.359768164	1.108611993	0.661353729281486	0.424242424242424	blood	human
GSM647590_22_0013.CEL	GSE26378	187755.1	399.64414	42.584362	1.0775519	0.3061303	0.9927810	2.427028e-02	-7.791021e-03	0.22493392	3.6900	39.94610	1.3221125	1.302135839	0.342749163	0.703777606959505	0.675990675990676	blood	human
GSM647539_01_0129.CEL	GSE26378	197021.0	412.85193	43.857339	1.1127211	0.3176465	0.9984354	2.768522e-02	-3.416186e-02	0.29846848	3.7900	43.69056	0.8853593	1.959165385	0.396179862	0.708283189571408	0.706293706293706	blood	human
GSM647604_W14_06Y40_HG_U133_Plus2.CEL	GSE26378	190540.5	392.61489	42.595336	1.0913189	0.3083691	0.9935740	2.442282e-02	-3.077103e-02	0.23217804	4.6500	39.67727	1.4243583	4.704113941	0.921353157	0.701541186364902	0.668997668997669	blood	human
GSM647589_22_0010.CEL	GSE26378	151332.5	289.73490	29.384545	1.3319303	0.4405364	1.0797611	9.038455e-02	1.539687e-01	0.62790266	6.8000	37.22508	2.8448929	8.981914391	6.516718539	0.648233257109744	0.356643356643357	blood	human
GSM647537_01_0116.CEL	GSE26378	174958.8	351.78802	38.377686	1.1737741	0.3482572	1.0021319	3.256383e-02	2.147018e-02	0.30822692	4.4700	37.09631	2.0791126	5.363440218	2.245886673	0.676804844582714	0.508158508158508	blood	human
GSM647533_01_0109.CEL	GSE26378	185969.1	375.63021	40.949246	1.1421685	0.3327985	0.9960236	2.582382e-02	1.354521e-03	0.27452425	4.5800	36.72856	1.8903528	3.922915652	1.527870411	0.691148380867704	0.601398601398601	blood	human
GSM647605_W16_06Y3Y_HG_U133_Plus2.CEL	GSE26378	190110.5	389.59771	41.764975	1.1381380	0.3296854	1.0007779	3.027390e-02	-2.831214e-02	0.28171393	4.6500	39.95235	1.7762709	5.510988817	0.948100471	0.706487374072421	0.699300699300699	blood	human
GSM647538_01_0117.CEL	GSE26378	185831.8	387.41119	42.074074	1.0695668	0.3033877	0.9889903	2.234358e-02	2.393939e-03	0.24650207	4.2100	40.92060	1.2398922	2.542960251	0.756931258	0.684894984745354	0.561771561771562	blood	human
GSM647607_W19_06Y55_HG_U133_Plus2.CEL	GSE26378	195098.1	399.53602	42.522176	1.0675646	0.2965167	0.9932334	2.336657e-02	-3.278631e-02	0.27734003	4.5600	39.01641	1.2488985	4.383434911	1.029794411	0.713884515373954	0.757575757575758	blood	human
GSM647623_W_JUL7_3_06XW3_HG_U133_Plus_2.CEL	GSE26378	170860.8	381.18473	41.443073	1.1174339	0.3177650	1.0016888	3.263244e-02	1.928655e-02	0.30889486	3.7400	39.52090	1.8524454	1.952248804	0.404983601	0.679877312550865	0.533799533799534	blood	human
GSM647608_W_JUL22_12_06XZ8_HG_U133_Plus_2.CEL	GSE26378	174746.8	343.86953	36.996799	1.1575571	0.3603126	1.0105299	4.664420e-02	7.119016e-02	0.36096844	6.0900	46.10215	0.8607304	8.143009102	7.949501066	0.670371455214016	0.466200466200466	blood	human
GSM648676_11_0018C_HG_U133_Plus_2.CEL	GSE26440	167880.5	353.54458	38.105167	1.0018005	0.2805081	0.9921307	2.280673e-02	4.959049e-03	0.30746100	3.3800	37.05807	2.2075004	1.555641095	0.749869382	0.672337811673514	0.48951048951049	blood	human
GSM648639_04-0011C_HG_U133.2.CEL	GSE26440	165666.7	366.50022	41.000457	1.0787506	0.3259781	0.9845566	1.890658e-02	6.971140e-03	0.28860024	3.2600	49.41187	1.3923677	1.373521817	0.270618889	0.661972860195277	0.426573426573427	blood	human
GSM648700_15_0002C_HG_U133_Plus_2.CEL	GSE26440	174714.6	362.60568	38.214906	0.9756651	0.2613801	1.0005243	2.988267e-02	-6.363901e-03	0.34908470	3.8100	30.63624	3.4753258	2.251770312	1.299367805	0.68886297305855	0.585081585081585	blood	human
GSM648669_11_0009C_HG_U133_Plus_2.CEL	GSE26440	182054.5	397.46789	42.630087	0.9893921	0.2792243	0.9881260	2.099547e-02	-2.095260e-02	0.31401996	3.0100	33.92617	2.1081772	0.880243522	0.024315367	0.699807299821583	0.652680652680653	blood	human
GSM648674_11_0014C_HG_U133_Plus_2.CEL	GSE26440	157265.2	346.51425	37.743027	1.0352886	0.2988223	0.9940604	2.460830e-02	9.238095e-03	0.37856039	3.3200	36.62257	2.3519451	2.279088056	0.641464596	0.648208653792913	0.354312354312354	blood	human
GSM648693_11-0082C1_HG_U_I33.2.CEL	GSE26440	182901.2	414.10771	45.494284	1.1161576	0.3359444	0.9955365	2.341695e-02	-1.715004e-02	0.35046219	3.4200	38.78183	0.9520690	0.935288298	0.063988941	0.700885659492626	0.662004662004662	blood	human
GSM648630_01-0104C2_HG_U_I33.2.CEL	GSE26440	177481.7	397.96404	43.581161	1.1372483	0.3477877	0.9964346	2.341920e-02	-1.094076e-02	0.33162688	3.4300	37.05217	1.1132239	1.312766726	-0.004286199	0.695485439733867	0.622377622377622	blood	human
GSM648699_15_0001C_HG_U133_Plus_2.CEL	GSE26440	177467.0	371.45873	39.775034	0.9814570	0.2755967	0.9859214	2.146492e-02	-1.204705e-02	0.31767042	3.7400	33.51347	2.3574774	1.872112492	1.079466993	0.696233120144699	0.631701631701632	blood	human
GSM648632_01-0106C1_HG_U_I33.2.CEL	GSE26440	181449.8	407.52575	44.391404	1.1305758	0.3403785	0.9969923	2.403043e-02	-1.258937e-02	0.35748778	3.1600	38.98998	1.0559659	0.965862981	0.062348121	0.700784344912347	0.65967365967366	blood	human
GSM648681_11_0037C_HG_U133_Plus_2.CEL	GSE26440	162166.7	374.52944	40.541381	1.0139951	0.2923617	0.9927705	2.305447e-02	-5.335985e-03	0.35359432	3.3300	59.37318	1.2667941	0.867754501	0.292897843	0.662483710954056	0.431235431235431	blood	human
GSM648637_04_0010C_HG_U133_Plus_2.CEL	GSE26440	142254.0	297.91353	32.768176	1.1617044	0.3513433	1.0186606	4.458292e-02	7.640089e-02	0.71884784	3.1200	44.27157	2.7655632	2.575860790	1.185660094	0.575840704370276	0.0396270396270396	blood	human
GSM648688_11-0052_HG_U133.2.CEL	GSE26440	164079.3	376.05619	40.852309	1.1137901	0.3148365	1.0112363	3.951361e-02	8.972131e-03	0.44854219	3.8300	41.56342	2.2072391	2.958796305	0.802608400	0.66655653406151	0.454545454545455	blood	human
GSM648690_11-0078C_HG_U_133.2.CEL	GSE26440	177540.3	348.73689	37.408322	1.1955915	0.3416366	1.0185168	4.101032e-02	1.463034e-02	0.38487873	3.3600	48.18140	2.4405659	1.952106918	1.348946013	0.691104998046927	0.599067599067599	blood	human
GSM648677_11_0019C_HG_U133_Plus_2.CEL	GSE26440	149547.7	282.83042	29.510745	1.1557678	0.3332264	1.0206126	4.826794e-02	6.505567e-02	0.70357996	2.4100	42.55048	3.7304197	2.621892202	1.133122685	0.587729194761943	0.0675990675990676	blood	human
GSM648686_11-0036C_HG_U_133.2.CEL	GSE26440	181653.4	359.97633	38.675812	1.1795073	0.3326226	1.0175324	4.027572e-02	4.418721e-03	0.41383052	3.1100	46.33203	2.3247016	1.356211184	0.984985137	0.702596681130897	0.673659673659674	blood	human
GSM648668_11_0008C_HG_U133_Plus_2.CEL	GSE26440	157435.9	326.43005	35.299497	1.0843945	0.3280397	0.9986191	3.061319e-02	7.238930e-02	0.45839718	2.1000	34.94028	2.9293876	0.646322659	0.199113929	0.632143522728355	0.275058275058275	blood	human
GSM648678_11_0020C_HG_U133_Plus_2.CEL	GSE26440	150564.0	270.91509	28.980338	1.1681312	0.3650472	1.0154748	4.324857e-02	6.154458e-02	0.62908355	2.8800	34.29471	4.8811370	3.275919259	1.577153617	0.610526569001358	0.156177156177156	blood	human
GSM648631_01-0105C2_HG_U_I33.2.CEL	GSE26440	196439.2	448.31487	48.292638	1.0793380	0.3164119	1.0021486	2.880162e-02	-2.674595e-02	0.50446984	3.6000	36.71514	0.7098804	0.700657777	-0.107340927	0.717315862283406	0.785547785547786	blood	human
GSM648641_04-0015C_HG_U_133.2.CEL	GSE26440	174192.5	343.92884	36.810242	1.1932877	0.3387607	1.0186788	4.153085e-02	1.384926e-02	0.44657590	3.1100	48.71299	2.4824776	1.791589174	1.213248020	0.675041295091291	0.498834498834499	blood	human
GSM648640_04-0011_HG_U133.2.CEL	GSE26440	165156.9	369.39580	40.431642	1.1473072	0.3368201	1.0057113	3.650744e-02	2.483117e-03	0.37381137	3.8200	44.08464	1.9813410	2.357211689	0.655781863	0.671567458586268	0.482517482517482	blood	human
GSM648691_11-0080C1_HG_U_I33.2.CEL	GSE26440	197719.9	444.47606	48.170096	1.0106371	0.2979028	0.9878802	2.241453e-02	-8.979765e-02	0.53517898	3.4400	43.65650	0.5866793	0.649684957	0.050056629	0.727637828321022	0.946386946386946	blood	human
GSM648673_11_0013C_HG_U133_Plus_2.CEL	GSE26440	178200.3	380.53992	40.096936	1.0364720	0.2946082	0.9944597	2.425098e-02	-1.615973e-02	0.34100649	2.9600	35.84501	2.4233066	0.914419139	0.328030925	0.699117260852606	0.65034965034965	blood	human
GSM648687_11-0052C_HG_U133.2.CEL	GSE26440	176272.2	391.08729	43.116598	1.0774003	0.3081899	0.9872691	2.050259e-02	-7.279141e-03	0.30462267	3.3300	55.42538	1.1237171	0.789705529	0.008843205	0.698795210603919	0.645687645687646	blood	human
GSM648671_11_0011C_HG_U133_Plus_2.CEL	GSE26440	179741.2	393.73652	41.335162	0.9945634	0.2679181	0.9949020	2.519807e-02	-1.760922e-02	0.34541666	2.7900	36.23190	2.2808352	0.809100689	0.190936309	0.700333280535559	0.655011655011655	blood	human
GSM648638_04_0010_HG_U133_Plus_2.CEL	GSE26440	185479.7	378.59019	40.625514	1.0963300	0.3191034	1.0052825	3.722927e-02	-5.681533e-02	0.45685806	3.8300	43.03200	1.4168434	2.449323411	0.326995496	0.712262378169832	0.745920745920746	blood	human
GSM648689_11-0077C_HG_U_133.2.CEL	GSE26440	177566.0	350.12492	37.883859	1.1565171	0.3304791	1.0090132	3.486901e-02	3.142899e-03	0.36359714	3.2700	48.99121	2.0498061	1.832660416	0.950722760	0.682869941794704	0.557109557109557	blood	human
GSM648694_11-0083C1_HG_U_I33.2.CEL	GSE26440	171870.9	387.94177	43.612254	1.1837675	0.3797582	1.0047180	3.104416e-02	-1.636452e-02	0.35795358	2.6700	39.28503	0.8302375	0.614767009	-0.070132805	0.679296764417291	0.526806526806527	blood	human
GSM648703_15_0005C_HG_U133_Plus_2.CEL	GSE26440	156081.3	317.90570	33.494284	1.1041301	0.3270646	1.0016850	3.049698e-02	3.644033e-02	0.38045120	3.3200	37.36006	3.4505799	2.048319506	0.720140621	0.64835692936242	0.361305361305361	blood	human
GSM648672_11_0012C_HG_U133_Plus_2.CEL	GSE26440	159930.4	316.07878	34.761774	1.1180343	0.3442738	0.9983675	2.771014e-02	7.510066e-03	0.40626170	2.2800	36.32317	3.0749304	1.039634835	0.317719893	0.648612524335535	0.365967365967366	blood	human
GSM648692_11-0081C1_HG_U_I33.2.CEL	GSE26440	173881.2	382.19169	42.684957	1.1732079	0.3690284	1.0018969	2.858509e-02	-1.229990e-02	0.36081755	3.2700	37.01139	1.2046582	1.072506733	0.100650643	0.682174023398361	0.55011655011655	blood	human
GSM648679_11_0027C_HG_U133_Plus_2.CEL	GSE26440	163675.7	341.39124	37.640604	1.0431392	0.3083696	1.0003565	2.907730e-02	-8.842614e-04	0.35450547	3.7500	37.66546	2.6575784	1.724991285	0.779489864	0.659722656982373	0.412587412587413	blood	human
GSM648701_15_0003C_HG_U133_Plus_2.CEL	GSE26440	164298.4	332.90856	34.397805	1.0960412	0.3138324	1.0112999	3.552240e-02	2.948308e-02	0.35879388	3.6000	31.67207	4.5925887	1.791613906	1.109808042	0.672173600075017	0.487179487179487	blood	human
GSM673988.CEL	GSE27263	173669.0	375.71913	41.490626	1.1436375	0.3589215	0.9936640	2.024130e-02	2.694389e-02	0.39987806	3.0300	33.69247	1.2305199	0.572331329	-0.038461330	0.670963869222477	0.470862470862471	blood	human
GSM673992.CEL	GSE27263	157559.7	316.21923	36.038409	1.2670886	0.4184534	1.0138338	3.618848e-02	6.234867e-02	0.47418774	2.5100	36.33951	1.6694731	0.579928761	-0.147266501	0.63528916734074	0.289044289044289	blood	human
GSM673986.CEL	GSE27263	179434.4	403.75841	43.162323	1.1053676	0.3337119	0.9924279	2.248436e-02	1.775723e-02	0.38291472	3.1300	32.21360	1.2204331	0.687957848	0.082293049	0.686039260811212	0.573426573426573	blood	human
GSM673976.CEL	GSE27263	167306.6	352.04283	39.451303	1.1715749	0.3662656	0.9986666	2.327736e-02	6.946927e-02	0.42785726	2.8900	38.08401	1.2943735	0.635914471	0.012532431	0.656845615048659	0.391608391608392	blood	human
GSM673998.CEL	GSE27263	185456.4	408.10826	43.637860	1.1210071	0.3262171	0.9912715	2.595275e-02	0.000000e+00	0.32635807	3.7000	35.92359	1.1483258	0.679974037	0.203586516	0.704223842501143	0.682983682983683	blood	human
GSM673960.CEL	GSE27263	165315.9	338.45719	37.569273	1.1882727	0.3818512	1.0023755	2.741962e-02	6.437098e-02	0.46123929	2.6700	31.81549	1.3971745	0.711912826	-0.025875987	0.650571244278313	0.370629370629371	blood	human
GSM673996.CEL	GSE27263	180166.7	384.23780	42.300869	1.1416514	0.3464325	0.9929410	2.128584e-02	1.478219e-02	0.36883528	3.3900	34.57263	1.2284014	0.520344418	0.028976541	0.678048393253591	0.517482517482518	blood	human
GSM673978.CEL	GSE27263	165504.0	337.74492	38.000914	1.1691342	0.3699584	1.0018846	2.724555e-02	6.867630e-02	0.44949098	2.9000	38.09639	1.4087215	1.087657767	-0.036445006	0.648241441178953	0.358974358974359	blood	human
GSM673994.CEL	GSE27263	157413.3	327.93359	35.751257	1.1896835	0.3848386	1.0236092	4.829242e-02	8.489378e-02	0.51995261	2.4800	35.13843	2.0019602	0.622314512	-0.065200100	0.627376358918169	0.244755244755245	blood	human
GSM673990.CEL	GSE27263	165035.8	361.14817	39.926840	1.2101174	0.3845184	0.9993321	2.609912e-02	8.160190e-02	0.43696860	2.8600	36.27126	1.3594774	0.552248137	0.013453176	0.651788022250548	0.382284382284382	blood	human
GSM673974.CEL	GSE27263	162389.3	336.21873	37.422954	1.1945533	0.3928666	1.0103019	3.351519e-02	9.185105e-02	0.50448193	2.5700	35.80181	1.7513241	0.918670204	-0.015638024	0.636628867254572	0.296037296037296	blood	human
GSM673964.CEL	GSE27263	173293.1	364.38193	40.607225	1.1481048	0.3621422	0.9969254	2.125041e-02	5.084551e-02	0.39865618	3.1300	33.83092	1.3488804	0.797079227	0.115900240	0.669288273780735	0.463869463869464	blood	human
GSM673984.CEL	GSE27263	166165.4	359.97099	39.551898	1.1370930	0.3570033	1.0014018	2.675298e-02	5.038785e-02	0.41317976	2.9300	35.40596	1.5430537	0.828270175	0.067961752	0.660340124274078	0.417249417249417	blood	human
GSM673966.CEL	GSE27263	176542.3	373.07303	40.826703	1.1133921	0.3491872	0.9988131	2.348007e-02	3.541251e-02	0.36857602	3.2500	38.37282	1.3753534	0.612848614	0.142694242	0.676689885745339	0.505827505827506	blood	human
GSM673970.CEL	GSE27263	173405.8	354.41391	39.259259	1.1476019	0.3606288	0.9981140	2.286422e-02	4.110884e-02	0.39081190	3.4900	41.67145	1.3232359	1.243967528	0.421516083	0.666016720377085	0.447552447552448	blood	human
GSM674000.CEL	GSE27263	171134.3	354.68303	39.559214	1.1664952	0.3549733	0.9949791	2.193740e-02	5.437604e-02	0.39510745	3.2800	35.17313	1.4387086	0.770274452	0.057111018	0.662028678392751	0.428904428904429	blood	human
GSM673962.CEL	GSE27263	178895.4	382.73374	42.161866	1.1342936	0.3492215	0.9909804	1.836120e-02	2.396549e-02	0.35894257	3.2700	31.98945	1.1011265	0.593315612	-0.034678573	0.676942764942393	0.510489510489511	blood	human
GSM673972.CEL	GSE27263	169846.6	357.41726	39.443987	1.1333102	0.3587876	1.0029488	2.754922e-02	6.597392e-02	0.44292262	2.8200	35.75864	1.4575351	0.762574508	0.091535454	0.658856886641552	0.407925407925408	blood	human
GSM673982.CEL	GSE27263	192328.4	431.30378	45.984454	1.0710410	0.2995946	0.9871930	2.435344e-02	-5.635931e-03	0.38765410	3.7100	34.95019	1.0634829	0.741283541	0.260189802	0.710185592168145	0.736596736596737	blood	human
GSM673968.CEL	GSE27263	177401.4	367.46911	40.718793	1.1367820	0.3539173	0.9986193	2.240537e-02	3.247963e-02	0.39545796	3.3000	38.99175	1.2313033	0.733518167	0.065263970	0.67400089247535	0.494172494172494	blood	human
GSM673980.CEL	GSE27263	181627.5	400.64663	43.200732	1.0937215	0.3176285	0.9868651	2.230615e-02	1.313936e-02	0.33948475	3.5000	33.51572	1.0741479	0.735357024	-0.094426577	0.686729082939302	0.58041958041958	blood	human
GSM712492_af1c1302-17-female-5-tubeb-181207.CEL	GSE28750	171947.5	358.64596	39.306813	1.0466393	0.2932207	0.9902281	2.303826e-02	-3.075698e-05	0.21407973	3.5500	39.97352	1.8674539	1.387201241	0.903838286	0.659141355435379	0.41025641025641	blood	human
GSM712506_af1c1302-31-male-9-tubeb-181207.CEL	GSE28750	161746.5	327.21987	35.723823	1.0750362	0.2952018	1.0101621	3.817659e-02	3.360359e-02	0.30887919	5.0500	37.26109	2.9970720	3.907483334	2.263538969	0.636546746504796	0.293706293706294	blood	human
GSM712496_af1c1302-21-female-9-tubeb-181207.CEL	GSE28750	173488.9	344.23311	37.821674	1.0536892	0.3008436	0.9973593	2.656550e-02	1.050462e-02	0.22787679	2.8400	35.87811	2.1697266	1.257284131	0.844224076	0.656707516251467	0.389277389277389	blood	human
GSM712500_af1c1302-25-male-3-tubea-181207.CEL	GSE28750	190552.7	403.48046	43.690901	1.0059637	0.2668697	0.9958850	2.598287e-02	-4.585171e-02	0.33459869	3.5000	37.38526	1.6917470	0.666807613	0.622039473	0.695763386958223	0.627039627039627	blood	human
GSM712507_af1c1302-32-male-10-replacement-181207.CEL	GSE28750	148396.6	313.22860	35.184271	1.3131681	0.4302161	1.0802238	8.278694e-02	-4.746008e-02	0.47607567	2.6800	40.71717	2.2641309	2.047733301	0.624828167	0.604628994680927	0.132867132867133	blood	human
GSM712504_af1c1302-29-male-7-tubea-181207.CEL	GSE28750	155343.7	276.34057	30.624600	1.2059323	0.3581198	1.0385554	5.609108e-02	4.098219e-02	0.47951443	2.9300	36.26379	4.6077569	2.636972422	1.124139677	0.625139361844135	0.228438228438228	blood	human
GSM712502_af1c1302-27-male-5-tubea-181207.CEL	GSE28750	177671.6	373.55373	40.190215	1.0457996	0.2870958	0.9971020	2.677354e-02	-1.495993e-03	0.20569739	3.3900	41.61697	1.8267949	1.052812525	0.744896914	0.678247844659373	0.51981351981352	blood	human
GSM712491_af1c1302-16-female-4-tubea-181207.CEL	GSE28750	179284.8	379.04230	41.172382	1.0074415	0.2761679	0.9869543	2.181502e-02	-1.407183e-02	0.21596253	3.2400	42.76525	1.3508672	1.007405973	0.547608822	0.68141908887926	0.540792540792541	blood	human
GSM712498_af1c1302-23-male-1-tubea-181207.CEL	GSE28750	159153.2	312.45066	33.755830	1.1322223	0.3176711	1.0243289	5.432155e-02	5.614338e-02	0.32736894	6.3100	37.56586	3.4053755	4.920640354	3.651849395	0.643198743569342	0.335664335664336	blood	human
GSM712488_af1c1302-13-female-1-tubea-181207.CEL	GSE28750	176643.6	361.96596	40.007316	1.0201403	0.2802321	0.9911162	2.314081e-02	2.633935e-03	0.21694428	3.9400	39.16880	1.6656122	2.003604991	1.322176890	0.67261786566228	0.491841491841492	blood	human
GSM712503_af1c1302-28-male-6-tubeb-181207.CEL	GSE28750	167559.2	338.06593	37.187014	1.0663402	0.3076314	0.9977193	2.771059e-02	1.362595e-02	0.26037221	3.1600	38.93202	2.1714080	1.750853104	0.966236901	0.663733953220766	0.440559440559441	blood	human
GSM712494_af1c1302-19-female-7-tubea-181207.CEL	GSE28750	193718.7	411.27921	44.290809	0.9667098	0.2550573	0.9926899	2.406440e-02	-6.412674e-02	0.36076738	3.4800	36.95429	1.2523822	0.766181207	0.670830954	0.701334379257145	0.666666666666667	blood	human
GSM712490_af1c1302-15-female-3-tubea-181207.CEL	GSE28750	182635.2	377.57096	41.121171	1.0173819	0.2744530	0.9901455	2.282153e-02	-6.893620e-03	0.21003231	3.1100	39.51947	1.8400177	0.979177368	0.622008713	0.68247427726532	0.552447552447552	blood	human
GSM712499_af1c1302-24-male-2-tubeb-181207.CEL	GSE28750	199694.1	424.66459	44.963877	0.9326482	0.2367855	1.0060328	3.599638e-02	-5.859674e-02	0.47282556	4.3600	42.30300	1.1370724	1.363472906	0.966549325	0.708966013476076	0.72027972027972	blood	human
GSM712495_af1c1302-20-female-8-replacement-181207.CEL	GSE28750	170369.0	343.67612	37.936900	1.0551853	0.3099132	0.9989180	2.777580e-02	8.645842e-03	0.26660035	2.7100	35.28256	2.2062838	1.000882157	0.619549907	0.650853711914362	0.377622377622378	blood	human
GSM712489_af1c1302-14-female-2-tubea-181207.CEL	GSE28750	176905.7	358.51761	39.268404	1.0194614	0.2787294	0.9999943	2.901688e-02	-4.518186e-03	0.24428746	5.2000	38.14254	1.9850408	3.017237105	2.281025498	0.668902126299868	0.461538461538462	blood	human
GSM712493_af1c1302-18-female-6-replacement-181207.CEL	GSE28750	179598.6	364.59435	39.727481	1.0483113	0.2868974	0.9961433	2.614974e-02	-1.480332e-02	0.25146994	3.3200	38.86025	2.0703010	1.191125044	0.704160647	0.68164985691292	0.545454545454545	blood	human
GSM712505_af1c1302-30-male-8-tubea-181207.CEL	GSE28750	155167.4	301.33270	32.980338	1.1294849	0.3251392	1.0197558	4.843695e-02	6.571316e-02	0.39486351	5.1700	42.17641	2.8136377	5.019189085	3.163816650	0.619124751394152	0.205128205128205	blood	human
GSM712501_af1c1302-26-male-4-tubeb-181207.CEL	GSE28750	177979.0	376.80560	40.676726	1.0222441	0.2764847	0.9903675	2.328655e-02	-1.957484e-03	0.19729641	3.5400	37.20459	1.9146690	1.448721913	0.934361590	0.679192178207319	0.524475524475524	blood	human
GSM712497_af1c1302-22-female-10-replacement-181207.CEL	GSE28750	164327.9	352.18079	38.103338	1.0595914	0.2880199	1.0005846	3.061356e-02	1.215967e-02	0.28029066	3.9800	38.63098	2.4340987	2.737566793	1.080655400	0.647943611764528	0.351981351981352	blood	human
GSM739215.cel	GSE29832	158466.2	345.11937	37.324188	1.0770532	0.3242210	1.0000000	1.506729e-02	8.234629e-02	0.54210158	1.3800	44.80054	1.1804004	0.271496108	0.104968358	0.641860215090766	0.331002331002331	blood	human
GSM739214.cel	GSE29832	153917.5	340.38205	36.795610	1.0940819	0.3383280	1.0031569	2.004447e-02	8.459731e-02	0.56765718	1.3600	46.17090	1.0346241	0.324418104	0.164694257	0.634582512511996	0.286713286713287	blood	human
GSM739216.cel	GSE29832	161502.7	351.01026	38.293553	1.0587150	0.3157441	0.9991750	1.492734e-02	7.117951e-02	0.50401732	1.4700	52.09345	1.0173141	0.225027904	0.056579364	0.650761306170356	0.375291375291375	blood	human
GSM100895.CEL	GSE4488	167369.1	345.92556	37.026063	1.0601368	0.2983950	0.9990808	2.538562e-02	0.000000e+00	0.14355267	2.4200	47.35952	2.1353391	0.446872397	0.262566060	0.644539153728533	0.34032634032634	blood	human
GSM100901.CEL	GSE4488	181373.4	388.29265	40.658436	1.0019983	0.2727604	1.0079879	3.573701e-02	-4.408881e-02	0.34031054	2.6800	44.45755	1.8109491	0.326179939	0.348530751	0.689217536755562	0.592074592074592	blood	human
GSM100898.CEL	GSE4488	172392.0	360.10060	38.928212	1.0347506	0.2933410	0.9937737	2.198711e-02	0.000000e+00	0.16509881	2.6600	48.94800	1.5398214	0.555962191	0.402442188	0.657295990822353	0.396270396270396	blood	human
GSM100903.CEL	GSE4488	159741.8	306.55395	33.700960	1.1028753	0.3283911	1.0000000	2.748596e-02	0.000000e+00	0.22223170	1.6200	53.11102	1.9336687	0.591334441	0.344809254	0.626368602076489	0.237762237762238	blood	human
GSM100902.CEL	GSE4488	171525.1	372.16789	39.674440	0.9869792	0.2724835	1.0000000	2.705613e-02	0.000000e+00	0.21317855	2.4000	47.07397	1.4554912	0.379110539	0.256741977	0.663646729078717	0.438228438228438	blood	human
GSM100897.CEL	GSE4488	159445.1	307.83772	32.603567	1.1145128	0.3149805	1.0048829	3.520385e-02	0.000000e+00	0.27816578	1.9100	44.07545	2.7382953	0.591403334	0.347813554	0.612913372813991	0.163170163170163	blood	human
GSM100896.CEL	GSE4488	161275.9	310.31374	33.807042	1.1091586	0.3228145	1.0000000	2.823822e-02	1.253264e-03	0.23161073	2.0900	47.62464	2.4968465	0.978074125	0.603272187	0.621845699283553	0.20979020979021	blood	human
GSM152006.CEL	GSE6575	157214.3	321.24555	33.995428	1.1272649	0.3179556	0.9982053	2.744137e-02	1.670959e-02	0.20741806	2.7800	40.90035	3.7712507	1.271233048	0.413330335	0.656024827806839	0.386946386946387	blood	human
GSM152001.CEL	GSE6575	160155.5	321.83497	33.671696	1.1459909	0.3227007	0.9992158	2.900393e-02	7.543227e-03	0.20734236	2.6400	50.27643	2.7437807	1.386224958	0.678212098	0.661108697142064	0.421911421911422	blood	human
GSM151999.CEL	GSE6575	176129.5	379.01376	38.869684	1.0186052	0.2785476	1.0007192	3.121588e-02	-2.755302e-02	0.27800900	3.4300	46.86685	2.1162550	1.720706160	0.763588563	0.689331426577267	0.594405594405594	blood	human
GSM152005.CEL	GSE6575	179074.2	380.03261	40.449931	0.9838103	0.2621717	1.0051041	3.785538e-02	-2.807104e-02	0.28635762	3.5400	47.36322	2.0957881	2.165801053	0.542383728	0.685361002508642	0.566433566433566	blood	human
GSM152002.CEL	GSE6575	166512.4	343.45276	35.959762	1.0957485	0.3049098	0.9941730	2.530112e-02	1.028405e-02	0.19691898	2.8600	49.36706	2.5978520	1.151561358	0.535904936	0.664789108603431	0.445221445221445	blood	human
GSM152007.CEL	GSE6575	167678.4	339.53675	36.738912	1.0900555	0.3035198	0.9952733	2.539105e-02	4.555837e-03	0.19861799	2.7600	40.11081	2.7763693	1.164001225	0.612010479	0.671766644249596	0.484848484848485	blood	human
GSM152000.CEL	GSE6575	156767.7	304.60386	32.442615	1.1687835	0.3420100	1.0038668	3.404782e-02	2.680170e-02	0.26804125	2.3700	43.07559	3.8648989	1.471001383	0.514299947	0.633204540184338	0.27972027972028	blood	human
GSM151998.CEL	GSE6575	169319.1	355.99595	37.554641	1.0641387	0.2992167	0.9918374	2.491956e-02	-1.127096e-02	0.21296500	3.3800	48.09889	2.1140856	2.035920125	0.896100333	0.675856358197469	0.503496503496504	blood	human
GSM152003.CEL	GSE6575	177061.0	366.51993	37.598537	1.0542691	0.2878519	1.0020013	3.279372e-02	-3.027325e-02	0.28018380	2.8800	48.74885	2.4639403	0.777863074	0.552155432	0.684489355091034	0.559440559440559	blood	human
GSM152008.CEL	GSE6575	144530.7	215.36700	22.823960	1.3361375	0.4270551	1.0688054	9.098846e-02	6.035363e-02	0.70774955	0.9750	41.50251	6.8519051	1.976198519	0.899116795	0.548577944098521	0.0186480186480186	blood	human
GSM152004.CEL	GSE6575	160165.5	296.67974	33.691815	1.0813236	0.3151623	0.9938509	2.669967e-02	2.332445e-03	0.21028138	2.4600	54.69430	2.3711788	1.111686746	0.220706030	0.651180912979836	0.37995337995338	blood	human
GSM151997.CEL	GSE6575	166472.4	346.34893	35.630544	1.0940724	0.3052178	0.9980103	2.814541e-02	-1.156981e-02	0.22883631	3.7800	42.77627	2.8094732	2.305797045	0.873290794	0.668549228194345	0.459207459207459	blood	human
GSM175905.CEL	GSE7307	156650.3	322.8959	35.21902	0.9733178	0.2586153	0.9939436	0.02997970	8.090963e-02	0.4473463	2.790	39.28796	2.8621850	0.34925835	0.318291594	0.587697973041328	0.00970873786407767	colon	human
2880.CEL	E-TABM-176	201463.2	478.8386	50.70508	0.8528031	0.2131475	0.9875764	0.02174505	0.0000000000	0.2007309	3.67	60.80749	0.7209171	0.19018062	0.047419157	0.717269893725454	0.718446601941748	colon	human
2348.CEL	E-TABM-176	215674.3	501.6660	53.13763	0.8651185	0.2149619	0.9947909	0.02637865	-0.0116884510	0.2519218	3.56	37.03799	1.2417067	0.27311808	-0.023286698	0.728473931923166	0.980582524271845	colon	human
2390.CEL	E-TABM-176	203512.0	438.3525	45.88386	0.9338435	0.2318533	1.0254204	0.04754372	-0.0075733242	0.3863740	4.31	43.87032	1.6400809	1.01389453	0.033151043	0.719101202581874	0.796116504854369	colon	human
2312.CEL	E-TABM-176	211770.4	500.8391	53.05167	0.8876260	0.2219173	0.9952786	0.02712823	-0.0123960612	0.2460492	3.39	40.28777	1.0879709	0.36291479	0.114869757	0.724035821000366	0.932038834951456	colon	human
2373.CEL	E-TABM-176	201843.8	447.9251	47.57202	0.8831693	0.2123924	1.0000000	0.02990329	0.0000000000	0.2314861	3.39	38.64218	1.5080440	0.24164631	0.234249439	0.722143344675194	0.902912621359223	colon	human
2487.CEL	E-TABM-176	202821.7	442.0457	46.57705	0.8618347	0.2090764	1.0027021	0.03264440	0.0252259016	0.2778870	3.31	41.82992	1.3661713	0.34380853	0.221151693	0.715097767811643	0.621359223300971	colon	human
2330.CEL	E-TABM-176	211054.6	486.4655	51.76772	0.8675051	0.2156326	0.9947916	0.02706386	-0.0048637453	0.2270529	3.66	37.74312	1.3491581	0.29263850	0.134338702	0.724855551249407	0.951456310679612	colon	human
2486.CEL	E-TABM-176	204553.8	442.3575	46.40329	0.8689821	0.2111996	1.0007029	0.03127191	0.0340298533	0.2680119	3.17	42.06284	1.4276807	0.28081734	0.145396864	0.716177517722939	0.660194174757282	colon	human
2393.CEL	E-TABM-176	214738.0	479.9710	50.71239	0.9166682	0.2312977	1.0217768	0.04375550	-0.0273895225	0.4403200	4.50	39.57131	1.5089782	1.39154307	0.069681385	0.719035930785627	0.786407766990291	colon	human
2401.CEL	E-TABM-176	212626.5	473.4928	49.58390	0.8823996	0.2308735	1.0302164	0.04834735	-0.0230919615	0.4845131	5.03	41.31379	1.7555017	1.48770248	0.074715968	0.712210960171008	0.524271844660194	colon	human
2389.CEL	E-TABM-176	210645.5	472.1081	49.74486	0.9194814	0.2305720	1.0217498	0.04456947	-0.0196865593	0.4312767	4.50	38.81576	1.5710698	1.43652149	0.096594903	0.717481443067535	0.728155339805825	colon	human
2858.CEL	E-TABM-176	199071.7	465.2583	48.72245	0.8744174	0.2171140	0.9967137	0.02801677	0.0067286227	0.2424093	3.56	59.44271	0.7947626	0.19758133	0.097953144	0.714958960669674	0.611650485436893	colon	human
2863.CEL	E-TABM-176	204389.8	487.8921	51.70005	0.8499060	0.2126807	0.9920534	0.02468314	-0.0045473446	0.2288669	3.88	59.90987	0.8178493	0.43034854	0.071512881	0.708534030027895	0.427184466019417	colon	human
2879.CEL	E-TABM-176	198306.0	473.0946	49.83631	0.8572492	0.2161210	0.9927165	0.02585540	0.0043995796	0.2575771	3.70	59.23264	0.8388957	0.23002109	0.047998968	0.707884747240332	0.41747572815534	colon	human
2885.CEL	E-TABM-176	193926.3	448.2208	47.24097	0.8824227	0.2171320	1.0000000	0.03053356	0.0219567192	0.2859722	3.49	59.58796	0.8722495	0.20216501	0.133814143	0.706726794247512	0.378640776699029	colon	human
2327.CEL	E-TABM-176	209075.8	488.9738	52.12071	0.8346833	0.2084972	1.0032350	0.03202841	-0.0008016319	0.2702844	3.78	36.76946	1.2921663	0.30255638	0.211941737	0.721091242921927	0.854368932038835	colon	human
2304.CEL	E-TABM-176	192006.3	461.3497	48.69136	0.8590344	0.2172474	1.0209323	0.04314413	0.0101442920	0.3433950	3.67	37.74516	1.6527324	0.81049996	0.199236305	0.703986830483358	0.320388349514563	colon	human
2469.CEL	E-TABM-176	215368.9	472.1260	49.23823	0.9213434	0.2208135	1.0040622	0.03468501	0.0305804079	0.3195760	3.05	38.35516	1.0339518	0.12701759	0.122329339	0.718208330439046	0.757281553398058	colon	human
2882.CEL	E-TABM-176	198335.8	454.0183	47.72199	0.8657659	0.2128129	0.9978173	0.02910799	0.0267514889	0.2527895	3.64	58.98200	0.9055741	0.15319781	0.104221217	0.722142007921196	0.893203883495146	colon	human
2382.CEL	E-TABM-176	203983.7	447.4396	47.82990	0.8584944	0.2113379	1.0005266	0.03034426	0.0001092963	0.2439136	3.63	38.75746	1.4335559	0.40061091	0.308561256	0.722090280127744	0.883495145631068	colon	human
2884.CEL	E-TABM-176	200587.5	461.2626	48.72245	0.8562520	0.2113147	0.9938067	0.02623358	0.0148171203	0.2395630	3.66	61.89369	0.8102558	0.29895119	0.134610162	0.715560963922241	0.650485436893204	colon	human
2296.CEL	E-TABM-176	208270.1	485.1681	51.24829	0.8978363	0.2246471	0.9997390	0.03028428	-0.0101501711	0.2429860	3.46	41.41275	1.1576288	0.19909602	0.143431639	0.721381959125159	0.864077669902913	colon	human
2864.CEL	E-TABM-176	199886.7	476.4795	50.15821	0.8577175	0.2145932	0.9914778	0.02373279	0.0022369802	0.2266591	3.68	55.84844	0.8257134	0.25893450	0.015430866	0.71620168379507	0.669902912621359	colon	human
2306.CEL	E-TABM-176	215389.3	516.0519	54.93553	0.8576199	0.2167097	0.9997172	0.02963295	-0.0387668540	0.3411971	3.88	39.46683	1.1543733	0.51139330	-0.044236556	0.706655082061465	0.368932038834951	colon	human
2877.CEL	E-TABM-176	199156.7	479.1923	51.02881	0.8645859	0.2205003	0.9913599	0.02403360	0.0000000000	0.2375374	3.63	59.12224	0.6987413	0.20650242	0.037872442	0.707184023726391	0.388349514563107	colon	human
2376.CEL	E-TABM-176	214122.8	481.2235	51.51715	0.8915190	0.2233817	1.0181601	0.04146537	-0.0170998654	0.3427946	4.10	39.50757	1.5751744	0.72372610	0.317779908	0.712575536788058	0.543689320388349	colon	human
2400.CEL	E-TABM-176	218170.0	496.3173	52.24508	0.8729764	0.2218767	1.0266461	0.04774072	-0.0503255907	0.5150657	4.99	41.49247	1.3539516	1.33241707	0.056878345	0.710348567605766	0.495145631067961	colon	human
2366.CEL	E-TABM-176	199798.0	432.9852	45.50160	0.9482028	0.2259710	1.0245425	0.04526543	0.0073235127	0.2945145	3.08	40.17677	1.7881850	0.19849153	0.141004538	0.718739490870281	0.776699029126214	colon	human
2483.CEL	E-TABM-176	204445.0	441.6637	46.59168	0.9283374	0.2241225	1.0118494	0.03774457	0.0227224903	0.2798736	3.38	40.23491	1.6817105	0.29933289	0.249100022	0.712087372015051	0.514563106796116	colon	human
2866.CEL	E-TABM-176	203633.8	482.6333	50.82213	0.8561854	0.2083931	0.9920076	0.02476291	0.0062973666	0.2388518	3.68	60.99216	0.7053358	0.10855743	0.038982628	0.709091955535441	0.446601941747573	colon	human
2892.CEL	E-TABM-176	183499.0	417.8274	43.53727	0.9052856	0.2386572	1.0138268	0.04195513	0.0531087414	0.4308853	3.12	57.89281	0.9681486	0.18593019	0.204492139	0.712884764439263	0.553398058252427	colon	human
2336.CEL	E-TABM-176	217602.0	527.3470	55.59579	0.8457560	0.2126866	0.9941710	0.02604844	-0.0386396157	0.3295607	3.84	36.64917	1.0465262	0.55874977	0.007543788	0.713807633418255	0.58252427184466	colon	human
2870.CEL	E-TABM-176	200526.0	480.7696	51.23365	0.8730892	0.2177416	0.9923677	0.02446192	0.0006500582	0.2483510	3.74	57.77325	0.7993337	0.52286401	0.119243074	0.707451286765781	0.407766990291262	colon	human
2308.CEL	E-TABM-176	203438.2	484.4771	51.27389	0.8596057	0.2132042	1.0018246	0.03132840	-0.0099784440	0.2623287	3.66	40.43317	1.2077417	0.21380623	0.025744792	0.713855192693294	0.592233009708738	colon	human
2290.CEL	E-TABM-176	207929.8	488.2967	52.06950	0.9017003	0.2257850	0.9973632	0.02867571	-0.0204042169	0.2563859	3.53	44.00411	1.0078319	0.33909498	0.059778609	0.724473212913113	0.941747572815534	colon	human
2862.CEL	E-TABM-176	195114.7	461.2885	48.95290	0.8897320	0.2243066	0.9969569	0.02875001	0.0112713557	0.2662439	3.90	61.27042	0.8174503	0.51166198	0.223213447	0.70217129097131	0.281553398058252	colon	human
2353.CEL	E-TABM-176	209758.0	490.4342	51.63969	0.8632941	0.2139487	0.9985015	0.02843244	-0.0086500824	0.2330947	3.55	35.99546	1.4607231	0.36859956	0.040599885	0.722813434420256	0.912621359223301	colon	human
2861.CEL	E-TABM-176	208752.7	496.7769	52.10608	0.8655755	0.2157090	0.9941104	0.02662580	-0.0194778333	0.2434719	3.99	63.48794	0.7289500	0.34693594	0.038256801	0.703678158055787	0.310679611650485	colon	human
2331.CEL	E-TABM-176	212160.6	494.8444	52.45725	0.8530479	0.2122003	0.9999454	0.03035655	-0.0017259304	0.2458773	3.74	37.25412	1.2159436	0.23152471	0.178135372	0.728743255843033	0.990291262135922	colon	human
2860.CEL	E-TABM-176	199020.5	455.2912	47.51898	0.8658150	0.2119849	0.9977620	0.02928016	0.0240761835	0.2957835	3.41	58.84438	0.7897383	0.06571566	0.076713542	0.716637113832233	0.679611650485437	colon	human
2881.CEL	E-TABM-176	200386.8	468.3355	49.49428	0.8714530	0.2237525	0.9895713	0.02353866	0.0000000000	0.2083215	3.56	62.52961	0.6766757	0.22121859	0.126301047	0.717972060817667	0.747572815533981	colon	human
2476.CEL	E-TABM-176	209013.3	462.9105	48.53772	0.9285251	0.2267479	1.0028395	0.03337201	0.0256769705	0.2960431	3.02	38.52113	1.2254820	0.18437880	0.138952446	0.715487888914066	0.640776699029126	colon	human
2311.CEL	E-TABM-176	217748.8	527.4908	55.97439	0.8815840	0.2193471	0.9935669	0.02743754	-0.0454743612	0.2807577	3.30	42.32181	0.8624817	0.35827119	0.161193172	0.70982538684398	0.485436893203884	colon	human
2381.CEL	E-TABM-176	194746.9	436.6410	46.05396	0.8841068	0.2189970	1.0000000	0.02976260	0.0146251562	0.2854494	3.16	38.07382	1.6031134	0.26839474	0.129079912	0.716818060561192	0.689320388349515	colon	human
2325.CEL	E-TABM-176	209578.9	473.1089	50.19113	0.8522752	0.2068174	0.9947353	0.02571539	0.0000000000	0.2637827	3.43	39.05508	1.0059658	0.15456814	0.200046207	0.725830099681459	0.970873786407767	colon	human
2318.CEL	E-TABM-176	215707.3	484.0493	51.55921	0.8828137	0.2158560	0.9927048	0.02435337	-0.0071361219	0.2595511	3.38	46.57980	0.9107756	0.11894594	0.112960972	0.730871450578876	1	colon	human
2326.CEL	E-TABM-176	204750.8	466.2594	49.48880	0.8464058	0.2096005	0.9940607	0.02517192	0.0000000000	0.2257081	3.49	37.53848	1.1914727	0.23045484	0.046580984	0.719221021727802	0.805825242718447	colon	human
2869.CEL	E-TABM-176	194075.1	464.6592	48.54504	0.8652859	0.2174846	1.0002232	0.03127694	0.0132530633	0.2668985	3.54	63.29977	0.9199599	0.12569943	0.044390364	0.703414761384856	0.300970873786408	colon	human
2299.CEL	E-TABM-176	218936.0	533.3624	56.61820	0.8568754	0.2092020	0.9929765	0.02496113	-0.0360929935	0.3086786	3.78	37.39173	0.9061628	0.37891402	-0.018079939	0.717120377669795	0.70873786407767	colon	human
2305.CEL	E-TABM-176	212290.4	507.9545	53.54915	0.8719710	0.2163330	0.9978093	0.02769447	-0.0182244827	0.2645984	3.80	38.23099	1.1511684	0.44082705	0.068271497	0.713989665611641	0.601941747572815	colon	human
2888.CEL	E-TABM-176	194077.6	466.3285	49.84179	0.8847268	0.2251452	0.9989006	0.02905822	0.0000000000	0.2618682	3.67	56.51984	0.8284070	0.44559398	0.227899140	0.701396688440096	0.262135922330097	colon	human
2872.CEL	E-TABM-176	192195.5	455.9095	47.77138	0.8938080	0.2286845	1.0018062	0.03217342	0.0113236652	0.2761465	3.47	57.40412	0.9405463	0.21182149	0.120652613	0.709453279232136	0.456310679611651	colon	human
2876.CEL	E-TABM-176	204900.5	469.4034	49.47965	0.8440015	0.2069866	0.9879139	0.02185709	0.0176702796	0.2498204	3.66	62.04576	0.6775020	0.12700255	-0.078785142	0.713048529120747	0.563106796116505	colon	human
2403.CEL	E-TABM-176	215173.0	488.5883	51.75126	0.9151239	0.2271816	1.0210924	0.04484278	-0.0506886843	0.4763085	4.95	41.11406	1.5339652	1.23081741	-0.033347382	0.705816846860307	0.359223300970874	colon	human
2294.CEL	E-TABM-176	200999.7	435.6973	46.00823	0.9048434	0.2250886	1.0073346	0.03735165	0.0361265731	0.3603780	4.02	46.15641	1.2111859	1.12632050	0.573408050	0.716929635433448	0.699029126213592	colon	human
GSM267569.CEL	GSE10616	195068.43	480.0088	49.702789	0.8882360	0.2626268	1.0083227	3.658714e-02	0.0468634469	0.48132347	5.300	33.75849	1.0593879	3.1170237	1.69619731	0.696474197197197	0.184466019417476	colon	human
GSM267571.CEL	GSE10616	201508.70	495.0757	50.679470	0.8864297	0.2539105	0.9969880	2.491496e-02	0.0000000000	0.23466682	4.440	34.13176	0.8698583	2.3046227	1.05123803	0.682765228801717	0.087378640776699	colon	human
GSM267567.CEL	GSE10616	199169.39	489.5674	50.064929	0.8984522	0.2523599	0.9956499	2.432390e-02	0.0000000000	0.25643557	4.840	48.46445	0.7289616	2.4319782	1.07810284	0.692334276635007	0.16504854368932	colon	human
GSM267565.CEL	GSE10616	206599.41	478.4508	49.454047	0.9269454	0.2434635	1.0000000	2.916839e-02	0.0000000000	0.21479103	4.770	40.35302	1.2129245	2.6106951	1.08744176	0.697130060329287	0.203883495145631	colon	human
GSM267573.CEL	GSE10616	222690.43	521.3869	54.017375	0.9268874	0.2507540	1.0076265	3.496579e-02	-0.0181485128	0.40921977	4.870	49.50387	0.2440691	1.8579069	0.63114461	0.683257664819779	0.0970873786407767	colon	human
GSM267570.CEL	GSE10616	217417.27	545.7746	56.647462	0.9027533	0.2715833	0.9968774	2.728520e-02	-0.0439270202	0.38557063	5.390	35.60880	0.7395592	2.7498024	1.29236999	0.667503784365292	0.029126213592233	colon	human
GSM267566.CEL	GSE10616	204040.55	487.8800	50.452675	0.9200234	0.2426431	0.9968068	2.672466e-02	0.0000000000	0.19187937	4.860	40.37753	1.0362016	2.6973773	1.08181484	0.693736648451498	0.174757281553398	colon	human
GSM267572.CEL	GSE10616	216950.27	526.4111	54.341107	0.9031724	0.2438547	1.0018462	3.085905e-02	0.0000000000	0.35392719	4.720	42.09653	0.2375639	1.6491937	0.48842359	0.686149193640118	0.116504854368932	colon	human
GSM267574.CEL	GSE10616	224127.50	535.3255	55.515318	0.9307074	0.2525608	1.0062244	3.337679e-02	-0.0269203500	0.38464272	5.370	44.22912	0.2871301	1.9866330	0.64221073	0.680479101302537	0.0776699029126214	colon	human
GSM267568.CEL	GSE10616	189156.55	459.6730	47.961591	0.9162625	0.2585718	1.0107912	4.014167e-02	0.0829320540	0.53034066	5.180	36.93298	1.2462438	2.9918994	1.59554721	0.684558002212435	0.106796116504854	colon	human
GSM267564.CEL	GSE10616	216442.07	530.5664	54.873342	0.8985247	0.2420313	0.9893219	2.357105e-02	-0.0047237585	0.28586987	5.030	48.68321	0.6470160	2.1512899	0.60921065	0.678757530616399	0.0679611650485437	colon	human
GSM270809.CEL	GSE10714	203228.07	435.2718	46.061271	0.9073356	0.2175563	1.0000000	1.451954e-02	0.0000000000	0.17335736	3.430	76.90727	0.8381193	1.0543486	0.44728477	0.700429164156657	0.223300970873786	colon	human
GSM270810.CEL	GSE10714	190474.00	394.5754	40.768176	0.9313953	0.2257924	1.0000000	2.524914e-02	0.0000000000	0.03015163	3.080	86.29689	0.9177320	0.9360476	0.35818620	0.689887872856098	0.135922330097087	colon	human
GSM270808.CEL	GSE10714	182252.02	377.3125	38.721536	0.9727569	0.2395814	1.0000000	3.569681e-02	0.0000000000	0.10971087	2.980	84.17691	1.2116145	0.8275508	0.41570106	0.690101831901361	0.145631067961165	colon	human
GSM364632.CEL	GSE14580	190697.05	406.5222	41.505258	0.8687466	0.2254687	1.0195184	4.978680e-02	-0.0053776063	0.27639752	3.830	41.00959	1.6017042	1.1166183	0.25548893	0.720534168154465	0.844660194174757	colon	human
GSM364629.CEL	GSE14580	192755.59	406.1604	41.913123	0.8750832	0.2112308	0.9970002	2.617728e-02	-0.0180659696	0.20037191	3.630	37.37807	1.6556109	0.4843741	0.23890061	0.720168989238678	0.83495145631068	colon	human
GSM364628.CEL	GSE14580	187773.66	392.5367	40.113397	0.8756779	0.2171349	0.9954824	2.507822e-02	-0.0093623941	0.16637369	3.340	37.19495	1.7701934	0.7031862	0.28537399	0.721716135056504	0.87378640776699	colon	human
GSM364627.CEL	GSE14580	176632.84	382.7262	38.994056	0.8893549	0.2300727	1.0002389	2.854750e-02	0.0072704532	0.18901323	3.330	49.67762	1.1840862	0.5879592	0.45553422	0.700762780777325	0.242718446601942	colon	human
GSM364631.CEL	GSE14580	180159.80	376.0707	37.304070	0.9009430	0.2253553	0.9976524	2.593003e-02	0.0071664664	0.16438347	2.920	35.60011	1.9272742	0.3618264	0.10792470	0.71546311142147	0.631067961165049	colon	human
GSM364630.CEL	GSE14580	175829.53	357.5261	35.337906	0.9087684	0.2343650	0.9994465	2.776784e-02	0.0175828758	0.21599015	2.910	37.00352	1.8070713	0.3759765	0.21265924	0.705512104716819	0.339805825242718	colon	human
GSM93946.CEL	GSE4107	169146.50	345.3745	34.101509	1.1759413	0.3907632	1.0193867	5.262372e-02	-0.0387572761	0.28448721	3.130	45.20199	3.5565573	1.1244735	0.61671217	0.703081646056864	0.29126213592233	colon	human
GSM93941.CEL	GSE4107	176500.27	369.6902	37.883859	1.1204818	0.3016038	1.0082308	3.700722e-02	0.0013704649	0.33036519	4.810	50.48115	2.7503201	2.3252890	1.07420880	0.675664693756033	0.058252427184466	colon	human
GSM93954.CEL	GSE4107	179939.36	361.7390	36.340192	1.0681521	0.2771054	1.0020011	3.090935e-02	0.0082554937	0.28594059	5.290	35.03823	3.5544115	2.2925419	1.08721166	0.674938540892724	0.0388349514563107	colon	human
GSM93939.CEL	GSE4107	180346.39	351.7676	36.012803	1.0762819	0.2923992	1.0127468	3.949487e-02	0.0032086670	0.32135010	5.250	45.42734	4.4244153	2.0819375	1.26380148	0.691363140073256	0.155339805825243	colon	human
GSM93948.CEL	GSE4107	178064.16	348.1758	34.214906	1.0236886	0.2681393	0.9926513	2.485525e-02	0.0203826423	0.20790224	3.600	42.81094	4.2296328	1.7074725	0.45411938	0.705781381349819	0.349514563106796	colon	human
GSM93938.CEL	GSE4107	195071.41	374.3536	38.026520	0.9905956	0.2517673	0.9995009	2.739849e-02	-0.0024673831	0.25202496	2.570	39.50366	2.8706422	0.5316099	0.46624824	0.709532566173977	0.466019417475728	colon	human
GSM93943.CEL	GSE4107	189070.45	391.5282	39.612254	0.9545145	0.2485967	0.9880872	2.424042e-02	-0.0081893029	0.21561678	3.840	49.64888	2.0464663	1.3121172	0.34980842	0.696883609017377	0.194174757281553	colon	human
GSM93952.CEL	GSE4107	172496.84	350.6617	35.164152	1.0892081	0.2880452	1.0068952	3.662145e-02	0.0166937267	0.29666820	5.410	48.58214	3.5609403	2.8805433	1.18726239	0.675029215128448	0.0485436893203883	colon	human
GSM93950.CEL	GSE4107	192302.20	402.5197	41.101052	0.8942669	0.2201358	0.9886027	2.347537e-02	-0.0028843504	0.21343951	2.990	38.27735	2.2932276	0.6190712	0.37562092	0.707249372387621	0.398058252427184	colon	human
GSM93944.CEL	GSE4107	189691.89	373.4835	37.620485	1.0152170	0.2758108	0.9961145	2.650136e-02	-0.0019691653	0.23288162	4.600	46.02255	3.6981007	2.1411046	0.69316983	0.710411909206301	0.504854368932039	colon	human
GSM239732.CEL	GSE9452	193331.09	414.8354	43.791495	0.9662358	0.2359624	1.0023414	2.994927e-02	0.0095143629	0.25145733	2.390	54.14544	1.4321456	0.3979318	0.41143204	0.718376893218158	0.766990291262136	colon	human
GSM239730.CEL	GSE9452	206188.14	463.8908	49.369913	0.9673036	0.2361596	0.9988359	2.727253e-02	-0.0051210023	0.27541064	3.110	61.23721	1.0051876	0.4884874	0.38537210	0.708640992154127	0.436893203883495	colon	human
GSM240026.CEL	GSE9452	202318.36	427.5879	44.550526	1.0086308	0.2638782	1.0126907	4.007826e-02	-0.0052955930	0.28840077	3.800	86.21231	1.2393865	0.9250463	0.60799855	0.701028330239537	0.252427184466019	colon	human
GSM240029.CEL	GSE9452	211241.11	440.9718	46.101509	0.9180159	0.2274138	0.9936153	2.428035e-02	-0.0060455929	0.27263311	3.690	75.31801	0.9368801	0.5009875	0.28773697	0.723396993597519	0.922330097087379	colon	human
GSM240022.CEL	GSE9452	186479.16	406.8131	42.108825	0.9135271	0.2207543	0.9976589	2.667991e-02	0.0219259412	0.27141712	2.320	52.14641	1.6874978	0.4204857	0.32498895	0.699907767087059	0.213592233009709	colon	human
GSM239731.CEL	GSE9452	213253.20	470.8740	49.999086	0.9393123	0.2226003	1.0010965	2.896385e-02	-0.0090999966	0.28692560	3.120	58.75834	0.9180129	0.3157513	0.35210981	0.719723121742609	0.825242718446602	colon	human
GSM240031.CEL	GSE9452	205558.98	448.4729	47.103795	0.9318913	0.2276379	1.0058407	3.615361e-02	-0.0127794003	0.33685547	4.560	72.04057	1.0411410	1.2826932	0.50224006	0.66575555522594	0.0194174757281553	colon	human
GSM240024.CEL	GSE9452	205532.36	448.8507	47.339735	0.9787430	0.2601764	1.0016360	3.384366e-02	-0.0150724518	0.28682672	3.910	113.42158	0.5550675	0.5214413	0.35156185	0.724872800473668	0.961165048543689	colon	human
GSM239729.CEL	GSE9452	198207.02	443.0974	46.030178	0.8527009	0.2033930	0.9876099	2.248764e-02	0.0053674675	0.22946337	2.740	64.54708	0.9950089	0.1744973	0.22114417	0.719225074946093	0.815533980582524	colon	human
GSM239727.CEL	GSE9452	199877.41	439.4872	46.187471	0.8832627	0.2125213	0.9889832	2.241030e-02	-0.0037568475	0.23027903	3.200	58.03026	1.2505116	0.5562250	0.41540789	0.705276868428902	0.330097087378641	colon	human
GSM240027.CEL	GSE9452	190217.86	395.5504	40.164609	0.9864723	0.2700735	1.0079947	3.916593e-02	0.0052438894	0.27350746	3.570	78.95350	1.2568202	0.6728168	0.58420548	0.717744693774939	0.737864077669903	colon	human
GSM239725.CEL	GSE9452	196353.36	435.7895	45.349794	0.9405029	0.2252688	0.9993448	2.765336e-02	0.0051168389	0.24700768	2.530	56.38959	1.2946000	0.4187643	0.52524022	0.712345674341319	0.533980582524272	colon	human
GSM240025.CEL	GSE9452	194980.73	413.6308	43.273891	0.9709628	0.2428588	1.0006376	3.100199e-02	0.0122392577	0.26970936	4.290	77.66104	1.2323285	1.2854396	0.69979792	0.709742282006424	0.475728155339806	colon	human
GSM239726.CEL	GSE9452	188527.55	424.4081	44.223137	0.9218115	0.2231534	0.9995903	2.914999e-02	0.0187663878	0.25373870	2.870	64.61288	1.4113653	0.4638470	0.47110195	0.700753375762473	0.233009708737864	colon	human
GSM239723.CEL	GSE9452	200556.75	441.7120	46.119799	0.9123302	0.2178103	0.9962632	2.543721e-02	-0.0034755599	0.23349442	2.720	58.85931	1.1081458	0.3922895	0.43350931	0.701562527671414	0.271844660194175	colon	human
GSM240023.CEL	GSE9452	201587.55	419.9549	43.815272	0.9044430	0.2212818	0.9975544	2.699069e-02	0.0013791757	0.26387554	4.530	66.21897	1.0655198	1.0049435	0.41695982	0.713394373896599	0.572815533980582	colon	human
GSM240030.CEL	GSE9452	210323.89	436.7852	46.319159	0.9175184	0.2269544	1.0013539	3.356367e-02	-0.0309107652	0.29715167	3.850	73.61177	0.9032181	0.5941373	0.15374137	0.686902862764344	0.12621359223301	colon	human
hl5.cel	E-AFMX-11	151810.2	351.42633	37.576589	0.9986739	0.2665648	1.0045687	3.580542e-02	3.233350e-02	0.41116120	3.0500	86.35377	0.5521803	1.498866567	0.692315495	0.63931852457893	0.235294117647059	liver	human
hl1.cel	E-AFMX-11	151485.6	339.69306	36.283493	1.0240327	0.2652848	1.0019535	3.505216e-02	1.070107e-02	0.36021360	1.7100	93.09949	0.6402086	0.610537431	-0.018919558	0.649116083106787	0.372549019607843	liver	human
hl6.cel	E-AFMX-11	148896.4	342.67602	36.254230	0.9956967	0.2654786	1.0008045	3.454696e-02	5.693039e-02	0.39798949	1.8700	81.70346	0.6103288	1.249091832	0.268540017	0.645519685987528	0.294117647058824	liver	human
hl3.cel	E-AFMX-11	151215.9	338.85014	35.716507	1.0365226	0.2874737	1.0220320	4.562967e-02	3.847005e-02	0.47114330	2.1600	91.59955	0.5635799	0.831525139	0.261052085	0.639898880531518	0.254901960784314	liver	human
hl4.cel	E-AFMX-11	149353.9	336.51985	35.348880	1.0529345	0.2932916	1.0228590	4.693779e-02	5.145133e-02	0.48969486	1.5200	97.86406	0.5316567	0.485396087	0.047538154	0.642855922299481	0.274509803921569	liver	human
hl2.cel	E-AFMX-11	151186.5	338.62547	36.574303	1.0369498	0.2658078	0.9996651	3.254903e-02	7.289750e-03	0.33725458	2.0900	82.48291	0.6334140	1.006917610	0.187648790	0.645789089207662	0.313725490196078	liver	human
GSM279065.CEL	GSE11045	173329.4	382.94824	42.218564	1.0600636	0.2740513	1.0033259	2.674453e-02	2.746347e-02	0.31128518	5.7600	51.93681	1.5920777	4.102820151	2.221364927	0.671792543074122	0.490196078431373	liver	human
GSM279064.CEL	GSE11045	176493.0	395.23136	43.131230	1.0453035	0.2734748	1.0012350	2.433871e-02	1.274178e-02	0.28941406	5.5600	51.66886	1.3656654	3.999117479	1.915253891	0.67704505357814	0.549019607843137	liver	human
GSM279063.CEL	GSE11045	177871.8	391.47939	42.787380	1.0231611	0.2626272	1.0049927	2.741854e-02	7.631174e-03	0.30628234	5.9100	49.55748	1.4272130	4.029216804	1.998866941	0.676685570808108	0.529411764705882	liver	human
GSM319313.CEL	GSE12720	145027.2	287.49388	29.530864	1.1164606	0.2916064	1.0937893	9.151367e-02	-1.819098e-02	0.60419446	1.1900	107.84023	1.6567323	0.860680909	0.162566529	0.632815826342687	0.176470588235294	liver	human
GSM319283.CEL	GSE12720	188412.9	426.28983	43.229995	1.0948085	0.2824759	1.0083881	3.601447e-02	-1.562407e-03	0.30732201	2.4200	44.38620	1.0713932	1.160418003	0.523202643	0.708223120675266	0.92156862745098	liver	human
GSM319292.CEL	GSE12720	164093.0	359.78268	35.846365	1.2536386	0.3588727	1.0014170	2.771007e-02	7.241967e-03	0.25938037	2.6500	43.33112	2.0063436	1.991988310	0.672062487	0.684497707793089	0.647058823529412	liver	human
GSM319299.CEL	GSE12720	173905.6	372.95521	38.216735	1.1356074	0.3073634	0.9904005	2.163632e-02	4.809067e-03	0.18324973	3.2400	38.65123	2.0599100	2.694655843	0.944976969	0.700769932026599	0.862745098039216	liver	human
GSM319302.CEL	GSE12720	175754.7	379.75410	38.851395	1.1612836	0.3145977	0.9927575	2.250547e-02	-2.872991e-03	0.20798905	3.9500	39.21411	2.3649195	3.231896209	1.456973610	0.704566456893607	0.901960784313726	liver	human
GSM319294.CEL	GSE12720	185882.8	407.38083	41.662551	1.1125857	0.2943040	0.9929877	2.305439e-02	-2.007655e-02	0.26765821	3.3300	34.05480	1.7160706	1.573746399	0.351848485	0.710033014928412	0.980392156862745	liver	human
GSM319284.CEL	GSE12720	175469.6	378.24853	38.487426	1.1618546	0.3156353	0.9935730	2.254764e-02	2.800768e-03	0.22774244	3.6200	37.48475	2.1917096	3.186499333	1.424592893	0.690979716563709	0.725490196078431	liver	human
GSM319277.CEL	GSE12720	173533.6	368.56924	36.910837	1.0546335	0.2735181	0.9950521	2.226048e-02	2.125049e-03	0.22953826	3.4800	48.58916	1.7313625	3.251040582	1.427174693	0.681583053958168	0.607843137254902	liver	human
GSM319285.CEL	GSE12720	169554.6	372.13726	37.673525	1.1540196	0.3137521	0.9901816	2.219877e-02	9.424973e-03	0.18733079	3.0300	40.57052	1.9946772	2.210310482	0.844734858	0.695647864146073	0.764705882352941	liver	human
GSM319312.CEL	GSE12720	145797.4	286.13268	28.804755	1.1023319	0.2921235	1.0861552	9.033615e-02	3.390794e-04	0.57833371	1.1500	80.61001	2.0622725	1.256823478	0.488652083	0.630762332135495	0.156862745098039	liver	human
GSM339557.CEL	GSE13471	128183.0	239.50832	27.056241	1.2349702	0.3790590	0.9960164	2.081199e-02	0.000000e+00	0.10433920	3.2000	59.42908	2.2911459	2.341340181	2.062123117	0.521754592138994	0.0588235294117647	liver	human
GSM339561.CEL	GSE13471	141773.9	294.23826	31.047096	1.0777942	0.2806435	1.0131217	4.223897e-02	0.000000e+00	0.33051265	2.3900	40.26446	2.9819103	2.337498514	1.534524050	0.618620942535089	0.0980392156862745	liver	human
GSM339558.CEL	GSE13471	115496.8	129.94214	14.123457	1.4025000	0.4573022	1.0085278	3.619152e-02	1.015365e-01	0.42492744	2.0300	50.97903	4.9428668	3.608086377	2.251721183	0.374718998333602	0.0196078431372549	liver	human
GSM339559.CEL	GSE13471	122013.3	188.54268	19.520805	1.2628325	0.3723304	1.0000000	2.326378e-02	0.000000e+00	0.22868682	2.6200	42.77762	5.0971054	3.663169707	2.360376034	0.490794904874522	0.0392156862745098	liver	human
GSM339560.CEL	GSE13471	142766.5	281.33092	31.312300	1.0865042	0.2935224	0.9945175	2.267931e-02	-4.700377e-02	0.32165436	3.4200	45.52009	2.6594380	2.688095417	2.156958694	0.599884987395783	0.0784313725490196	liver	human
GSM380459.CEL	GSE15238	187180.0	381.80098	41.002286	1.0251604	0.2730854	1.0010223	2.982180e-02	1.208784e-02	0.32822881	6.8800	34.92405	3.0677950	4.539201018	2.581341935	0.692077899369178	0.745098039215686	liver	human
GSM380461.CEL	GSE15238	202104.0	428.16292	46.143576	0.9483531	0.2471788	0.9984627	2.580726e-02	-1.964959e-02	0.35430654	6.1900	38.41837	1.6191242	3.979387345	2.004352178	0.709863179655043	0.96078431372549	liver	human
GSM380458.CEL	GSE15238	193356.5	422.77444	45.591221	0.9595480	0.2500904	0.9930574	2.203374e-02	-1.289341e-03	0.29626795	7.0300	36.54386	1.8277494	4.444675305	2.291211161	0.698738677248164	0.803921568627451	liver	human
GSM380460.CEL	GSE15238	202571.8	427.49079	46.959305	0.9314128	0.2517570	0.9995559	2.746459e-02	-5.722942e-02	0.36674928	5.0500	41.20655	1.2353558	2.763827885	1.069362920	0.709854166186252	0.941176470588235	liver	human
GSM572801.cel	GSE23343	168653.5	380.70811	38.363054	1.1358076	0.3272104	1.0025915	3.540382e-02	1.622038e-02	0.28768338	4.5900	27.64522	3.1894567	2.598753777	2.598831248	0.665950097389839	0.431372549019608	liver	human
GSM572802.cel	GSE23343	168317.0	386.12947	39.765889	1.0181053	0.2835908	0.9982470	2.502042e-02	0.000000e+00	0.22307379	5.2100	34.15934	2.1733883	4.442390184	3.342947418	0.673302056761999	0.509803921568627	liver	human
GSM572806.cel	GSE23343	149621.0	345.09933	36.989483	1.0865361	0.3036560	1.0220186	5.709380e-02	-7.764592e-02	0.37786816	4.7600	77.09766	0.7038659	4.384858747	2.264283651	0.649718813101117	0.392156862745098	liver	human
GSM572800.cel	GSE23343	181064.2	410.29709	42.430727	1.1236662	0.3092676	1.0000000	2.888148e-02	0.000000e+00	0.31383329	6.3600	30.81986	2.5389894	5.561983044	4.052246480	0.669651957532578	0.470588235294118	liver	human
GSM572805.cel	GSE23343	155218.2	354.60742	37.421125	1.0621509	0.2797166	1.0088541	4.268601e-02	-2.177981e-02	0.30578637	5.1000	81.71571	0.7946037	4.600952212	2.333587005	0.658130453863494	0.411764705882353	liver	human
GSM572803.cel	GSE23343	184599.2	418.49048	42.807499	1.1035319	0.3036352	0.9945260	2.083314e-02	0.000000e+00	0.24533543	6.1600	36.96076	1.6794763	5.859032079	2.863332415	0.686915592106321	0.705882352941177	liver	human
GSM572804.cel	GSE23343	180747.3	410.12289	42.192958	1.0944990	0.2996005	0.9901775	2.447087e-02	0.000000e+00	0.22957282	6.2100	37.37715	1.7384883	5.513926270	2.716167839	0.682391290793167	0.627450980392157	liver	human
GSM138596.CEL	GSE6222	160958.5	320.88724	33.126658	1.0162269	0.2798324	1.0000000	4.440892e-16	1.241041e-03	0.17212834	1.8400	60.34142	1.0710087	1.756583325	0.473208453	0.646196065240648	0.352941176470588	liver	human
GSM138595.CEL	GSE6222	151785.3	301.63807	31.076360	1.0532862	0.2744786	1.0000000	4.440892e-16	-1.241041e-03	0.17212834	2.0200	43.92043	2.3118166	1.677224528	0.450264140	0.637925408113192	0.215686274509804	liver	human
GSM155964.CEL	GSE6764	173367.2	383.14160	40.327389	0.9110175	0.2482860	0.9921959	2.360532e-02	5.268747e-03	0.21270806	2.3300	47.79285	1.5509187	1.194408209	0.180737748	0.680322727242886	0.588235294117647	liver	human
GSM155988.CEL	GSE6764	190796.0	389.92379	40.557842	0.9312802	0.2390752	1.0019221	3.212503e-02	-1.036963e-02	0.30288812	2.5500	50.76304	1.3923903	0.914993603	0.056051513	0.697551436489249	0.784313725490196	liver	human
GSM155928.CEL	GSE6764	172849.3	372.59804	38.728852	0.9498018	0.2528143	0.9989255	2.769920e-02	1.307355e-02	0.21989161	2.9600	46.32342	1.8133254	1.507770866	0.370848513	0.685690486621341	0.666666666666667	liver	human
GSM155926.CEL	GSE6764	169430.9	378.33995	39.268404	0.9448095	0.2568743	0.9972668	2.559361e-02	7.732246e-03	0.22618595	2.3700	44.04640	1.4953132	1.056379655	0.142975222	0.678130591466583	0.568627450980392	liver	human
GSM155961.CEL	GSE6764	178618.5	388.79462	40.325560	0.9685398	0.2514585	1.0192854	4.556628e-02	-7.568369e-03	0.34284276	2.6000	62.11353	1.6005667	1.103414153	0.038653424	0.699882674606326	0.823529411764706	liver	human
GSM155947.CEL	GSE6764	195252.8	441.02020	46.999543	0.8692279	0.2225592	0.9957030	2.598797e-02	-6.508057e-02	0.36962543	3.2500	44.87547	1.1226257	1.604348974	0.293242316	0.70312859459967	0.882352941176471	liver	human
GSM155989.CEL	GSE6764	186994.3	383.40184	40.234111	0.9321563	0.2348043	0.9996959	2.796766e-02	-2.718804e-03	0.26456853	2.5500	52.91961	1.5381394	0.948410255	0.083922891	0.700149891105317	0.843137254901961	liver	human
GSM155948.CEL	GSE6764	189558.2	416.45223	43.623228	0.9113376	0.2331032	0.9972311	2.600754e-02	-6.804960e-03	0.25241501	3.0500	45.53938	1.6429955	1.442241862	0.373097852	0.711173977948863	1	liver	human
GSM155919.CEL	GSE6764	173762.1	365.79593	38.242341	0.9795686	0.2549544	1.0012764	3.010191e-02	1.457772e-02	0.21034488	2.6700	40.69561	3.1437921	1.147395617	0.170102449	0.686485237799779	0.686274509803922	liver	human
GSM155927.CEL	GSE6764	163742.8	345.74496	35.723823	1.0012658	0.2743029	1.0062839	3.344250e-02	1.704055e-02	0.28673679	2.6800	44.23863	2.1505961	1.324995616	0.184008839	0.666517272678748	0.450980392156863	liver	human
GSM176335.CEL	GSE7307	156680.9	338.1851	37.44124	0.9620078	0.2486645	0.9958815	0.03129345	-2.071277e-03	0.4157364	4.270	53.20981	1.6448797	3.04764075	1.974883432	0.64582879925449	0.333333333333333	liver	human
GSM176333.CEL	GSE7307	155773.7	340.2914	37.74486	0.9670996	0.2573113	0.9896174	0.02707747	1.264634e-02	0.3926071	4.050	52.01138	1.6093022	3.25672069	2.205319184	0.624817875310812	0.137254901960784	liver	human
GSM176332.CEL	GSE7307	157446.8	352.0183	38.58436	0.9510428	0.2590125	0.9882506	0.02586141	1.263908e-02	0.3906075	4.990	53.86245	1.6459089	3.80463883	2.643317104	0.624448253054785	0.117647058823529	liver	human
GSM176334.CEL	GSE7307	155724.4	342.7356	37.61134	0.9631533	0.2500908	0.9920103	0.02795423	3.296512e-03	0.4048857	3.770	51.91000	1.7314896	2.56217873	1.513576091	0.635895459621231	0.196078431372549	liver	human
GSM176162.CEL	GSE7307	NA	NA	NA	NA	NA	NA	NA	NA	NA	NA	NA	NA	NA	NA	NA	NA	cortex	human
GSM176344.CEL	GSE7307	NA	NA	NA	NA	NA	NA	NA	NA	NA	NA	NA	NA	NA	NA	NA	NA	cortex	human
GSM176049.CEL	GSE7307	NA	NA	NA	NA	NA	NA	NA	NA	NA	NA	NA	NA	NA	NA	NA	NA	cortex	human
GSM176347.CEL	GSE7307	NA	NA	NA	NA	NA	NA	NA	NA	NA	NA	NA	NA	NA	NA	NA	NA	cortex	human
GSM176164.CEL	GSE7307	NA	NA	NA	NA	NA	NA	NA	NA	NA	NA	NA	NA	NA	NA	NA	NA	cortex	human
GSM176293.CEL	GSE7307	NA	NA	NA	NA	NA	NA	NA	NA	NA	NA	NA	NA	NA	NA	NA	NA	cortex	human
GSM176163.CEL	GSE7307	NA	NA	NA	NA	NA	NA	NA	NA	NA	NA	NA	NA	NA	NA	NA	NA	cortex	human
GSM176037.CEL	GSE7307	NA	NA	NA	NA	NA	NA	NA	NA	NA	NA	NA	NA	NA	NA	NA	NA	cortex	human
GSM176161.CEL	GSE7307	NA	NA	NA	NA	NA	NA	NA	NA	NA	NA	NA	NA	NA	NA	NA	NA	cortex	human
GSM176345.CEL	GSE7307	NA	NA	NA	NA	NA	NA	NA	NA	NA	NA	NA	NA	NA	NA	NA	NA	cortex	human
GSM176033.CEL	GSE7307	NA	NA	NA	NA	NA	NA	NA	NA	NA	NA	NA	NA	NA	NA	NA	NA	cortex	human
GSM176346.CEL	GSE7307	NA	NA	NA	NA	NA	NA	NA	NA	NA	NA	NA	NA	NA	NA	NA	NA	cortex	human
GSM119656.CEL	GSE5281	NA	NA	NA	NA	NA	NA	NA	NA	NA	NA	NA	NA	NA	NA	NA	NA	cortex	human
GSM119658.CEL	GSE5281	NA	NA	NA	NA	NA	NA	NA	NA	NA	NA	NA	NA	NA	NA	NA	NA	cortex	human
GSM119660.CEL	GSE5281	NA	NA	NA	NA	NA	NA	NA	NA	NA	NA	NA	NA	NA	NA	NA	NA	cortex	human
GSM119665.CEL	GSE5281	NA	NA	NA	NA	NA	NA	NA	NA	NA	NA	NA	NA	NA	NA	NA	NA	cortex	human
GSM119663.CEL	GSE5281	NA	NA	NA	NA	NA	NA	NA	NA	NA	NA	NA	NA	NA	NA	NA	NA	cortex	human
GSM119657.CEL	GSE5281	NA	NA	NA	NA	NA	NA	NA	NA	NA	NA	NA	NA	NA	NA	NA	NA	cortex	human
GSM119664.CEL	GSE5281	NA	NA	NA	NA	NA	NA	NA	NA	NA	NA	NA	NA	NA	NA	NA	NA	cortex	human
ht2.cel	E-AFMX-11	NA	NA	NA	NA	NA	NA	NA	NA	NA	NA	NA	NA	NA	NA	NA	NA	testis	human
ht1.cel	E-AFMX-11	NA	NA	NA	NA	NA	NA	NA	NA	NA	NA	NA	NA	NA	NA	NA	NA	testis	human
ht3.cel	E-AFMX-11	NA	NA	NA	NA	NA	NA	NA	NA	NA	NA	NA	NA	NA	NA	NA	NA	testis	human
ht4.cel	E-AFMX-11	NA	NA	NA	NA	NA	NA	NA	NA	NA	NA	NA	NA	NA	NA	NA	NA	testis	human
ht5.cel	E-AFMX-11	NA	NA	NA	NA	NA	NA	NA	NA	NA	NA	NA	NA	NA	NA	NA	NA	testis	human
ht6.cel	E-AFMX-11	NA	NA	NA	NA	NA	NA	NA	NA	NA	NA	NA	NA	NA	NA	NA	NA	testis	human
GSM176113.CEL	GSE7307	NA	NA	NA	NA	NA	NA	NA	NA	NA	NA	NA	NA	NA	NA	NA	NA	testis	human
GSM176423.CEL	GSE7307	NA	NA	NA	NA	NA	NA	NA	NA	NA	NA	NA	NA	NA	NA	NA	NA	testis	human
GSM176276.CEL	GSE7307	NA	NA	NA	NA	NA	NA	NA	NA	NA	NA	NA	NA	NA	NA	NA	NA	testis	human
GSM176422.CEL	GSE7307	NA	NA	NA	NA	NA	NA	NA	NA	NA	NA	NA	NA	NA	NA	NA	NA	testis	human
GSM176275.CEL	GSE7307	NA	NA	NA	NA	NA	NA	NA	NA	NA	NA	NA	NA	NA	NA	NA	NA	testis	human
GSM175942.CEL	GSE7307	NA	NA	NA	NA	NA	NA	NA	NA	NA	NA	NA	NA	NA	NA	NA	NA	testis	human
